# Supplementary material for: Clinical and genomic landscape of gastric cancer with a mesenchymal phenotype
Source: Nat Commun. 2018 May 3;9:1777. doi: 10.1038/s41467-018-04179-8 (PMC5934392; doi:10.1038/s41467-018-04179-8)
Supplement: Supplementary file 4 — Supplementary Data 1 [file 41467_2018_4179_MOESM4_ESM.xlsx]

## Sheet: Sheet1
Supplementary Data 1. Genes in prognostic expression signature
PROBE ID	Symbol	Entrez ID	Accession ID	Cytoband	S/L ratios (log2)
ILMN_1722898	SFRP2	6423	NM_003013.2	4q31.3d	3.67
ILMN_1736078	THBS4	7060	NM_003248.3	5q14.1d	3.61
ILMN_1780170	APOD	347	NM_001647.2	3q29e	3.13
ILMN_1651958	MGP	4256	NM_000900.2	12p12.3e	3.06
ILMN_2071809	MGP	4256	NM_000900.2	12p12.3e	2.96
ILMN_1726204	SCRG1	11341	NM_007281.1	4q34.1c	2.88
ILMN_1672536	FBLN1	2192	NM_006486.2	22q13.31c	2.78
ILMN_1810172	SFRP4	6424	NM_003014.2	7p14.1e	2.65
ILMN_1700541	FBLN1	2192	NM_001996.2	22q13.31c	2.65
ILMN_2387105	OGN	4969	NM_014057.3	9q22.31a	2.47
ILMN_1719641	SMOC2	64094	NM_022138.1	6q27d-q27e	2.45
ILMN_1770800	PODN	127435	NM_153703.3	1p32.3c	2.32
ILMN_1678842	THBS2	7058	NM_003247.2	6q27e	2.29
ILMN_2402392	COL8A1	1295	NM_020351.2	3q12.1b-q12.1c	2.29
ILMN_1685433	COL8A1	1295	NM_020351.2	3q12.1b-q12.1c	2.25
ILMN_1752965	GREM1	26585	NM_013372.5	15q13.3c-q13.3d	2.24
ILMN_1676449	SLIT2	9353	NM_004787.1	4p15.31d	2.24
ILMN_1722713	FBLN1	2192	NM_006487.2	22q13.31c	2.23
ILMN_2400935	TAGLN	6876	NM_003186.3	11q23.3b	2.2
ILMN_1813295	LMO3	55885	NM_018640.3	12p12.3d	2.19
ILMN_1664464	PTGDS	5730	NM_000954.5	9q34.3e	2.19
ILMN_2112638	SVEP1	79987	NM_153366.2	9q31.3b	2.17
ILMN_1791890	SPON1	10418	NM_006108.2	11p15.2b	2.17
ILMN_2350634	EFEMP1	2202	NM_001039348.1	2p16.1d	2.16
ILMN_1781149	INMT	11185	NM_006774.4	7p15.1b	2.09
ILMN_2163873	FNDC1	84624	NM_032532.1	6q25.3e	2.07
ILMN_1716246	FRZB	2487	NM_001463.2	2q32.1a	2.06
ILMN_1735877	EFEMP1	2202	NM_004105.3	2p16.1d	2.03
ILMN_2390919	FBLN2	2199	NM_001998.2	3p25.1b	2.02
ILMN_1667692	PTGIS	5740	NM_000961.3	20q13.13d	2.02
ILMN_1741688	CPXM2	119587	NM_198148.1	10q26.13c	1.98
ILMN_1774602	FBLN2	2199	NM_001998.2	3p25.1b	1.97
ILMN_1679262	DPYSL3	1809	NM_001387.2	5q32e	1.96
ILMN_1734653	FNDC1	84624	NM_032532.2	6q25.3e	1.94
ILMN_1795251	SPARCL1	8404	NM_004684.3	4q22.1a	1.93
ILMN_2230025	PDLIM3	27295	NM_014476.1	4q35.1f	1.88
ILMN_1683194	DCN	1634	NM_001920.3	12q21.33c	1.87
ILMN_1677198	C1R	715	NM_001733.4	12p13.31d	1.87
ILMN_1713182	LOC653879	653879	XM_936226.1		1.85
ILMN_2218208	SPARCL1	8404	NM_004684.2	4q22.1a	1.85
ILMN_1786598	COL14A1	7373	NM_021110.1	8q24.12c	1.85
ILMN_1687501	MOXD1	26002	NM_015529.2	6q23.2b	1.84
ILMN_2141482	SERPINF1	5176	NM_002615.4	17p13.3d	1.82
ILMN_1781626	C1S	716	NM_001734.2	12p13.31d	1.8
ILMN_1808590	GUCY1A3	2982	NM_000856.3	4q32.1b	1.79
ILMN_1736178	AEBP1	165	NM_001129.3	7p13d	1.78
ILMN_1695299	PDLIM3	27295	NM_014476.1	4q35.1f	1.78
ILMN_1747593	ISLR	3671	NM_005545.3	15q24.1b	1.76
ILMN_2111237	MN1	4330	NM_002430.2	22q12.1b	1.75
ILMN_1665865	IGFBP4	3487	NM_001552.2	17q21.2a	1.75
ILMN_1746013	SPOCK1	6695	NM_004598.3	5q31.2b	1.74
ILMN_1690703	C21orf34	388815	NM_001005734.1	21q21.1b	1.74
ILMN_1779071	FEZ1	9638	NM_005103.3	11q24.2b	1.73
ILMN_1670305	SERPING1	710	NM_001032295.1	11q12.1a	1.71
ILMN_2139970	ALDH1A3	220	NM_000693.1	15q26.3c	1.71
ILMN_1754660	C10orf56	219654	NM_153367.2	10q22.3e	1.71
ILMN_1801205	GPNMB	10457	NM_001005340.1	7p15.3b	1.71
ILMN_1746359	RERG	85004	NM_032918.1	12p12.3e	1.69
ILMN_1811313	SLIT3	6586	NM_003062.1	5q35.1a-q35.1b	1.69
ILMN_1692058	NDN	4692	NM_002487.2	15q11.2d	1.67
ILMN_1775486	SSPN	8082	NM_005086.3	12p12.1a	1.67
ILMN_1681983	RSPO3	84870	NM_032784.3	6q22.33a	1.66
ILMN_1812031	PALM	5064	NM_002579.2	19p13.3j-p13.3i	1.66
ILMN_1739496	PRRX1	5396	NM_006902.3	1q24.2c	1.65
ILMN_1758895	CTSK	1513	NM_000396.2	1q21.2c	1.65
ILMN_2385672	ELN	2006	NM_001081754.1	7q11.23b	1.65
ILMN_1772869	C20orf82	140862	NM_080826.1	20p12.1d	1.63
ILMN_2228938	ECM2	1842	NM_001393.2	9q22.31a-q22.31b	1.63
ILMN_1767446	RNF150	57484	NM_020724.1	4q31.21a	1.62
ILMN_1680339	PDGFRL	5157	NM_006207.1	8p22b	1.62
ILMN_2410523	DDR2	4921	NM_006182.2	1q23.3c	1.62
ILMN_1767556	C10orf10	11067	NM_007021.2	10q11.21c	1.62
ILMN_1767448	LHFP	10186	NM_005780.1	13q13.3e	1.61
ILMN_1687652	TGFB3	7043	NM_003239.1	14q24.3b	1.61
ILMN_1749846	OMD	4958	NM_005014.1	9q22.31a	1.61
ILMN_1720048	CCL2	6347	NM_002982.3	17q12a	1.6
ILMN_1790529	LUM	4060	NM_002345.3	12q21.33c	1.6
ILMN_1677636	COMP	1311	NM_000095.2	19p13.11b	1.59
ILMN_1789733	CLIP3	25999	NM_015526.1	19q13.12a-q13.12b	1.59
ILMN_1769615	FLRT2	23768	NM_013231.4	14q31.3a	1.58
ILMN_1662419	COX7A1	1346	NM_001864.2	19q13.12b	1.56
ILMN_1721876	TIMP2	7077	NM_003255.4	17q25.3b-q25.3c	1.56
ILMN_1779875	THY1	7070	NM_006288.2	11q23.3f	1.56
ILMN_1762260	C3	718	NM_000064.1	19p13.3a	1.56
ILMN_1682737	CHRDL2	25884	NM_015424.3	11q13.4c	1.55
ILMN_1764109	C1R	715	NM_001733.4	12p13.31d	1.54
ILMN_1738684	NRXN2	9379	NM_138734.1	11q13.1b	1.54
ILMN_1654324	HEYL	26508	NM_014571.3	1p34.2d	1.52
ILMN_1741021	CH25H	9023	NM_003956.3	10q23.31b	1.52
ILMN_1732158	FMO2	2327	NM_001460.2	1q24.3a	1.51
ILMN_1807439	ALDH1A3	220	NM_000693.2	15q26.3c	1.5
ILMN_1796734	SPARC	6678	NM_003118.2	5q33.1d	1.5
ILMN_1702363	SULF1	23213	NM_015170.1	8q13.2c-q13.3a	1.49
ILMN_1670379	ANTXR1	84168	NM_032208.1	2p14a	1.49
ILMN_1854469			AK130049		1.49
ILMN_1743199	EGR2	1959	NM_000399.2	10q21.2b	1.48
ILMN_1745994	GAS7	8522	NM_201433.1	17p13.1b	1.47
ILMN_1668592	STON1	11037	NM_006873.2	2p16.3d	1.47
ILMN_2380237	C1QTNF1	114897	NM_198594.1	17q25.3c	1.47
ILMN_1730487	CALD1	800	NM_033140.2	7q33b	1.46
ILMN_1686116	THBS1	7057	NM_003246.2	15q14d	1.45
ILMN_2062468	IGFBP7	3490	NM_001553.1	4q12e	1.44
ILMN_1681103	AQP1	358	NM_198098.1	7p15.1a	1.44
ILMN_1705258	CPZ	8532	NM_001014447.1	4p16.1c	1.44
ILMN_1738116	TMEM119	338773	NM_181724.1	12q24.11a	1.44
ILMN_1656373	BNC2	54796	NM_017637.5	9p22.3a-p22.2b	1.43
ILMN_2387214	PALM	5064	NM_002579.2	19p13.3j-p13.3i	1.43
ILMN_1699585	BHLHB5	27319	NM_152414.3	8q12.3c	1.43
ILMN_1743836	MXRA7	439921	NM_001008528.1	17q25.1d-q25.2a	1.42
ILMN_1657111	C14orf78	113146	XM_001132404.1	14q32.33c	1.42
ILMN_2407389	GPNMB	10457	NM_002510.2	7p15.3b	1.41
ILMN_1707070	PCOLCE	5118	NM_002593.2	7q22.1c	1.41
ILMN_1815057	PDGFRB	5159	NM_002609.3	5q33.1c	1.41
ILMN_1655611	TSHZ2	128553	NM_173485.4	20q13.2b	1.41
ILMN_2129161	LRRC32	2615	NM_005512.1	11q13.5b	1.4
ILMN_1744487	C1QTNF5	114902	NM_015645.2	11q23.3f	1.4
ILMN_1815154	MYH10	4628	NM_005964.1	17p13.1c	1.39
ILMN_2307861	COL6A3	1293	NM_004369.2	2q37.3b	1.38
ILMN_1807359	CLEC11A	6320	NM_002975.2	19q13.33c	1.38
ILMN_1682332	GYPC	2995	NM_016815.2	2q14.3d	1.38
ILMN_1785272	COL1A2	1278	NM_000089.3	7q21.3a	1.37
ILMN_1810844	RARRES2	5919	NM_002889.2	7q36.1c	1.37
ILMN_1671928	PROS1	5627	NM_000313.1	3q11.2a	1.37
ILMN_1655595	SERPINE2	5270	NM_006216.2	2q36.1d	1.37
ILMN_1802654	GLT8D2	83468	NM_031302.3	12q23.3a	1.36
ILMN_1775931	EPHA3	2042	NM_005233.3	3p11.2a-p11.1b	1.36
ILMN_1653203	EFEMP2	30008	NM_016938.2	11q13.1d	1.35
ILMN_1695290	FERMT2	10979	NM_006832.1	14q22.2a	1.35
ILMN_1796629	EDNRA	1909	NM_001957.1	4q31.23a	1.35
ILMN_2201678	FSTL1	11167	NM_007085.3	3q13.33b	1.35
ILMN_1717934	SYT11	23208	NM_152280.2	1q22c	1.34
ILMN_2206746	BGN	633	NM_001711.3	Xq28f	1.34
ILMN_2131177	GUCY1A3	2982	NM_000856.2	4q32.1b	1.34
ILMN_1672611	CDH11	1009	NM_001797.2	16q21e	1.34
ILMN_1712046	CPXM1	56265	NM_019609.3	20p13c	1.33
ILMN_1726589	CD248	57124	NM_020404.2	11q13.1e	1.32
ILMN_1741356	PRICKLE1	144165	NM_153026.1	12q12e	1.31
ILMN_1690846	LOC642412	642412	XM_925931.1		1.31
ILMN_1810100	PBX3	5090	NM_006195.4	9q33.3a-q33.3b	1.31
ILMN_1809928	COL6A2	1292	NM_001849.3	21q22.3f	1.31
ILMN_1798006	ANKRD35	148741	NM_144698.2	1q21.1b	1.31
ILMN_1677092	GEM	2669	NM_181702.1	8q22.1b	1.31
ILMN_1861376			AL080095		1.31
ILMN_2077952	GALNTL1	57452	NM_020692.1	14q24.1d-q24.1e	1.3
ILMN_1778668	TAGLN	6876	NM_003186.3	11q23.3b	1.3
ILMN_2324002	CALD1	800	NM_033157.2	7q33b	1.29
ILMN_1706643	COL6A3	1293	NM_057165.2	2q37.3b	1.29
ILMN_2316386	GPBAR1	151306	NM_001077191.1	2q35e	1.29
ILMN_1684554	COL16A1	1307	NM_001856.3	1p35.2a	1.28
ILMN_2367883	GEM	2669	NM_181702.1	8q22.1b	1.28
ILMN_1761941	C4orf18	51313	NM_016613.5	4q32.1d	1.27
ILMN_1741632	RAB3IL1	5866	NM_013401.2	11q12.3a	1.27
ILMN_1783909	COL6A2	1292	NM_001849.3	21q22.3f	1.26
ILMN_1684795	PRND	23627	NM_012409.2	20p13a	1.26
ILMN_1742332	KCTD12	115207	NM_138444.3	13q22.3a	1.26
ILMN_1766411	AP1S2	8905	NM_003916.3	Xp22.2	1.25
ILMN_2351466	HNT	50863	NM_001048209.1	11q25a-q25b	1.25
ILMN_1715662	CCDC80	151887	NM_199511.1	3q13.2a	1.25
ILMN_1812795	RUNX1T1	862	NM_004349.2	8q21.3f	1.25
ILMN_2102330	COL8A2	1296	NM_005202.1	1p34.3d	1.25
ILMN_2120273	AP1S2	8905	NM_003916.3	Xp22.2	1.24
ILMN_1718182	THRA	7067	NM_003250.4	17q21.1b-q21.1c	1.24
ILMN_1735779	KCNJ8	3764	NM_004982.2	12p12.1e	1.23
ILMN_1725090	CTHRC1	115908	NM_138455.2	8q22.3c	1.22
ILMN_2052891	PKD2	5311	NM_000297.2	4q22.1b	1.22
ILMN_1753613	HOXA5	3202	NM_019102.2	7p15.2a	1.22
ILMN_1660691	RAB31	11031	NM_006868.2	18p11.22b	1.22
ILMN_1782439	CNN3	1266	NM_001839.2	1p21.3d	1.22
ILMN_2316236	HOPX	84525	NM_139212.2	4q12e	1.22
ILMN_1711439	EMILIN1	11117	NM_007046.1	2p23.3a	1.21
ILMN_2154950	ZNF423	23090	NM_015069.2	16q12.1b-q12.1c	1.21
ILMN_1659106	PHLDA3	23612	NM_012396.3	1q32.1c	1.21
ILMN_2193325	MMP23B	8510	NM_006983.1	1p36.33a	1.2
ILMN_1785646	PMP22	5376	NM_153321.1	17p12a	1.2
ILMN_1743933	TSHZ3	57616	NM_020856.2	19q12d	1.2
ILMN_1676563	HTRA1	5654	NM_002775.3	10q26.13b	1.2
ILMN_1761788	MOXD1	26002	NM_015529.2	6q23.2b	1.19
ILMN_1663519	SLC24A3	57419	NM_020689.3	20p11.23c-p11.23b	1.18
ILMN_1810191	PLA2G4C	8605	NM_003706.1	19q13.32c	1.17
ILMN_2128428	DAB2	1601	NM_001343.1	5p13.1c	1.17
ILMN_1765557	OLFML2B	25903	NM_015441.1	1q23.3b	1.17
ILMN_1803825	CXCL12	6387	NM_000609.4	10q11.21c	1.17
ILMN_2232854	FAP	2191	NM_004460.2	2q24.2d	1.16
ILMN_1772612	ANGPTL2	23452	NM_012098.2	9q33.3b	1.16
ILMN_1727709	GPBAR1	151306	NM_170699.2	2q35e	1.16
ILMN_1757552	PTRF	284119	NM_012232.3	17q21.31a	1.15
ILMN_1682778	MXRA8	54587	NM_032348.2	1p36.33a	1.15
ILMN_1701558	MAP1A	4130	NM_002373.4	15q15.3a	1.15
ILMN_1684401	FMO1	2326	NM_002021.1	1q24.3a	1.14
ILMN_2185728	SFRP4	6424	NM_003014.2	7p14.1e	1.14
ILMN_2107613	RHOJ	57381	NM_020663.2	14q23.2b	1.14
ILMN_1749372	GGT5	2687	NM_004121.2	22q11.23b	1.13
ILMN_1692398	CNTNAP1	8506	NM_003632.1	17q21.31a	1.12
ILMN_1753312	PLXDC2	84898	NM_032812.7	10p12.32a-p12.31c	1.12
ILMN_2341229	CD34	947	NM_001773.2	1q32.2a	1.12
ILMN_1705685	MEIS1	4211	NM_002398.2	2p14b	1.11
ILMN_2065773	SCG5	6447	NM_003020.1	15q13.3c	1.11
ILMN_1672124	C4orf18	51313	NM_016613.4	4q32.1d	1.1
ILMN_2172497	LPPR4	9890	NM_014839.3	1p21.2a	1.1
ILMN_1709674	GFPT2	9945	NM_005110.1	5q35.3f	1.1
ILMN_1651429	SELM	140606	NM_080430.2	22q12.2c	1.1
ILMN_2117508	CTHRC1	115908	NM_138455.2	8q22.3c	1.1
ILMN_2389876	TGFB1I1	7041	NM_015927.3	16p11.2c	1.1
ILMN_2340027	TSPAN4	7106	NM_001025238.1	11p15.5c	1.09
ILMN_1768940	COL15A1	1306	NM_001855.3	9q22.33c	1.09
ILMN_1782538	VIM	7431	NM_003380.2	10p12.33c	1.09
ILMN_1886422			BM702734		1.08
ILMN_1773079	COL3A1	1281	NM_000090.3	2q32.2a	1.08
ILMN_1673880	EFEMP1	2202	NM_004105.3	2p16.1d	1.08
ILMN_1667081	CCND2	894	NM_001759.2	12p13.32a	1.07
ILMN_2067656	CCND2	894	NM_001759.2	12p13.32a	1.07
ILMN_1806403	RASL12	51285	NM_016563.2	15q22.31b	1.07
ILMN_1716397	LAYN	143903	NM_178834.3	11q23.1b	1.07
ILMN_1675797	EPDR1	54749	NM_017549.3	7p14.1e	1.06
ILMN_1805395	LTBP3	4054	NM_021070.2	11q13.1c	1.06
ILMN_2398159	DKK3	27122	NM_013253.4	11p15.3b	1.06
ILMN_1758067	RGS4	5999	NM_005613.3	1q23.3c	1.05
ILMN_1689111	CXCL12	6387	NM_000609.4	10q11.21c	1.04
ILMN_1776157	40425	5414	NM_080415.1	17q22d	1.04
ILMN_1651610	LOC730525	730525	XM_001126202.1		1.04
ILMN_1703955	FBXO32	114907	NM_148177.1	8q24.13c	1.04
ILMN_1803956	BOC	91653	NM_033254.2	3q13.2b	1.04
ILMN_1755173	PLEKHA4	57664	NM_020904.1	19q13.33a	1.04
ILMN_1705442	CMTM3	123920	NM_144601.2	16q21e-q22.1a	1.04
ILMN_1655405	SCARF2	91179	NM_153334.3	22q11.21e	1.03
ILMN_1687301	VCAN	1462	NM_004385.2	5q14.3a	1.03
ILMN_1707475	UBE2E2	7325	NM_152653.2	3p24.3a	1.03
ILMN_1729453	TSPAN9	10867	NM_006675.3	12p13.33a-p13.32b	1.02
ILMN_1696657	LRRN2	10446	NM_201630.1	1q32.1f	1.02
ILMN_1680738	C5orf13	9315	NM_004772.1	5q22.1b	1.01
ILMN_1800787	RFTN1	23180	NM_015150.1	3p24.3e-p24.3d	1.01
ILMN_2346997	RAB23	51715	NM_016277.3	6p12.1a	1.01
ILMN_2068257	MXRA8	54587	NM_032348.2	1p36.33a	1
ILMN_1702231	C1orf54	79630	NM_024579.2	1q21.2b	1
ILMN_1658619	WWC1	23286	NM_015238.1	5q35.1a	-1
ILMN_1725338	CLDN23	137075	NM_194284.2	8p23.1d	-1.02
ILMN_2052373	RAB17	64284	NM_022449.1	2q37.3b	-1.03
ILMN_1664861	ID1	3397	NM_181353.1	20q11.21b	-1.03
ILMN_1689046	FLJ20273	54502	NM_019027.1	4p14a	-1.04
ILMN_1720889	SC4MOL	6307	NM_001017369.1	4q32.3b	-1.05
ILMN_1795838	C4orf19	55286	NM_018302.1	4p14e	-1.06
ILMN_1787673	PLLP	51090	NM_015993.1	16q13c	-1.07
ILMN_1720282	NQO1	1728	NM_000903.2	16q22.1e	-1.08
ILMN_1685709	TMEM125	128218	NM_144626.1	1p34.2a	-1.11
ILMN_1779517	RASEF	158158	NM_152573.2	9q21.32b	-1.11
ILMN_2161330	SPDEF	25803	NM_012391.1	6p21.31e	-1.11
ILMN_2073446	C1orf116	79098	NM_023938.4	1q32.1h	-1.11
ILMN_1693941	IGSF9	57549	NM_020789.2	1q23.2c	-1.12
ILMN_1693119	LOC130576	130576	NM_177964.3	2q23.2a	-1.12
ILMN_2184612	C3orf52	79669	NM_024616.1	3q13.2a	-1.13
ILMN_1725510	DHCR24	1718	NM_014762.3	1p32.3b	-1.14
ILMN_1795257	GPT	2875	NM_005309.1	8q24.3h	-1.14
ILMN_1813881	APOBEC1	339	NM_001644.3	12p13.31c	-1.14
ILMN_1715463	SOSTDC1	25928	NM_015464.2	7p21.1c	-1.15
ILMN_1796925	CXADR	1525	NM_001338.3	21q21.1c	-1.15
ILMN_1785900	LOC653108	653108	XR_016129.1	21q11.2b	-1.15
ILMN_2078592	C6orf105	84830	NM_032744.1	6p24.1c	-1.16
ILMN_1666545	GCNT1	2650	NM_001097635.1	9q21.13c	-1.16
ILMN_1665884	REP15	387849	NM_001029874.1	12p11.22b	-1.18
ILMN_1808677	UGT2B17	7367	NM_001077.2	4q13.2c	-1.18
ILMN_2156172	HK2	3099	NM_000189.4	2p13.1a	-1.19
ILMN_2082865	PLLP	51090	NM_015993.1	16q13c	-1.19
ILMN_1778650	VILL	50853	NM_015873.3	3p22.2a	-1.2
ILMN_1766650	FOXA1	3169	NM_004496.2	14q21.1a	-1.2
ILMN_1837428			AF131784		-1.2
ILMN_2206722	FER1L4		NR_001442.2		-1.21
ILMN_1695946	LOC388610	388610	NM_001013642.2	1p36.11a	-1.21
ILMN_1801476	CDS1	1040	NM_001263.2	4q21.23b	-1.24
ILMN_1766405	GOLM1	51280	NM_177937.1	9q21.33b	-1.26
ILMN_1791123	TMPRSS2	7113	NM_005656.2	21q22.3a	-1.27
ILMN_1671600	EPS8L1	54869	NM_133180.1	19q13.42b	-1.27
ILMN_1696028	ETNK1	55500	NM_018638.4	12p12.1d	-1.28
ILMN_1772131	IL1R2	7850	NM_173343.1	2q11.2e	-1.29
ILMN_2111187	ELOVL6	79071	NM_024090.1	4q25d	-1.3
ILMN_1766079	SULT1C2	6819	NM_001056.3	2q12.3c	-1.31
ILMN_1680081	B3Gn-T6	192134	NM_138706.2	11q13.5c	-1.31
ILMN_1667018	ACE2	59272	NM_021804.1	Xp22.2	-1.32
ILMN_1791531	FA2H	79152	NM_024306.2	16q23.1a	-1.34
ILMN_1674811	OASL	8638	NM_198213.1	12q24.31a	-1.36
ILMN_1792168	GALE	2582	NM_000403.3	1p36.11d	-1.4
ILMN_1669046	FOXQ1	94234	NM_033260.3	6p25.3a	-1.4
ILMN_1706483	C1orf116	79098	NM_023938.5	1q32.1h	-1.4
ILMN_1693738	CTSE	1510	NM_001910.2	1q32.1h	-1.4
ILMN_1794501	HAS3	3038	NM_005329.2	16q22.1d	-1.41
ILMN_1705107	SDCBP2	27111	NM_015685.4	20p13e	-1.41
ILMN_1776516	ITPKA	3706	NM_002220.1	15q15.1c	-1.5
ILMN_1809259	HRASLS2	54979	NM_017878.1	11q12.3b	-1.52
ILMN_1747546	TSPAN1	10103	NM_005727.2	1p34.1a	-1.55
ILMN_2387224	CTSE	1510	NM_148964.1	1q32.1h	-1.57
ILMN_1683121	CYP2C18	1562	NM_000772.1	10q23.33c	-1.58
ILMN_1801216	S100P	6286	NM_005980.2	4p16.1f	-1.71
ILMN_1806198	VSIG1	340547	NM_182607.3	Xq22.3c	-1.87
ILMN_1783185	SOX21	11166	NM_007084.2	13q32.1a	-1.99
ILMN_2278335	LOC441282	441282	NM_001080538.1	7q33b	-2.02
ILMN_1662795	CA2	760	NM_000067.1	8q21.2b	-2.05
ILMN_2199439	CA2	760	NM_000067.1	8q21.2b	-2.08
ILMN_1672148	AKR1B10	57016	NM_020299.3	7q33b	-2.24
ILMN_1699421	ANXA10	11199	NM_007193.3	4q32.3e	-2.33
ILMN_1687625	DPCR1	135656	NM_080870.2	6p21.33a	-2.34
