# Supplementary material for: Clinical and genomic landscape of gastric cancer with a mesenchymal phenotype
Source: Nat Commun. 2018 May 3;9:1777. doi: 10.1038/s41467-018-04179-8 (PMC5934392; doi:10.1038/s41467-018-04179-8)
Supplement: Supplementary file 5 — Supplementary Data 2 [file 41467_2018_4179_MOESM5_ESM.xlsx]

## Sheet: KUGH
Patients_ID	Subgroup	Sex	Age	Location	Lauren	AJCC.stage	M.stage	Death (1=yes, 0=no)	OS.m	Recurrence (1=yes, 0=no)	RFS.m	Adjuvant.chemo
KG001C	EP	M	72	antrum	intestinal	IV	0	0	72.97	0	72.97	Yes
KG004C	MP	M	41	body	diffuse	IV	0	0	73.2	0	73.2	Yes
KG005C	MP	M	64	fundus	intestinal	III	0	0	49.53	0	49.53	No
KG006C	EP	M	71	antrum	intestinal	III	0	0	49.27	0	49.27	Yes
KG009C	EP	M	55	fundus	intestinal	I	0	0	73.03	0	73.03	Yes
KG013C	MP	F	45	antrum	intestinal	III	0	1	39.37	1	2.17	Yes
KG015C	EP	M	63	antrum	diffuse	III	0	0	38.23	0	38.23	Yes
KG018C	EP	M	76	antrum	diffuse	IV	0	1	4.63	1	4	No
KG019C	MP	M	71	body	diffuse	IV	1	1	12.27	1	7.47	Yes
KG020C	EP	F	44	cardia	intestinal	II	0	0	38.97	0	38.97	Yes
KG023C	EP	M	56	antrum	intestinal	IV	0	1	34.57	1	17.9	Yes
KG027C	MP	M	37	body	intestinal	III	0	1	14.07	1	12.93	Yes
KG028C	EP	M	72	body	intestinal	I	0	0	37.3	1	38.33	Yes
KG030C	EP	M	39	body	intestinal	IV	1	1	14.6	1	3.53	No
KG033C	EP	M	65	antrum	intestinal	IV	0	0	67.87	0	67.87	Yes
KG035C	EP	M	58	antrum	intestinal	IV	0	0	37.1	0	37.1	Yes
KG037C	EP	M	54	antrum	diffuse	II	0	0	7.7	0	7.7	Yes
KG038C	EP	M	71	cardia	intestinal	IV	0	0	55.73	0	55.73	Yes
KG042C	EP	M	53	antrum	intestinal	II	0	0	6.4	0	6.4	Yes
KG043C	EP	M	74	antrum	intestinal	IV	0	0	40.73	0	40.73	Yes
KG044C	EP	M	43	body	diffuse	IV	1	1	6.63	0	6.63	No
KG045C	EP	M	38	body	mixed	III	0	0	37.9	0	37.9	Yes
KG046C	MP	M	59	antrum	mixed	IV	0	1	11.4	1	7.17	Yes
KG047C	EP	M	76	body	intestinal	III	0	1	13.6	1	8.23	No
KG048C	EP	M	65	antrum	diffuse	IV	0	1	2.3	1	1.5	No
KG049C	EP	M	53	body	diffuse	III	0	0	14.4	0	14.4	Yes
KG050C	EP	M	74	antrum	intestinal	IV	0	1	13.07	1	3.67	Yes
KG051C	EP	M	52	cardia	intestinal	I	0	0	42.83	0	42.83	Yes
KG052C	MP	M	67	cardia	intestinal	III	0	1	12.83	1	10.47	No
KG053C	EP	F	43	cardia	intestinal	I	0	0	12.17	0	12.17	Yes
KG054C	EP	M	74	antrum	intestinal	IV	0	0	37.07	0	37.07	Yes
KG055C	MP	F	52	body	diffuse	IV	0	0	4	0	4	Yes
KG056C	EP	M	60	antrum	diffuse	IV	0	1	13.97	1	13.23	Yes
KG057C	EP	F	50	body	diffuse	III	0	0	36.83	1	24.63	Yes
KG058C	EP	M	71	antrum	diffuse	III	0	1	8.37	0	8.37	Yes
KG060C	MP	M	62	antrum	intestinal	III	0	0	46.87	0	46.87	Yes
KG061C	MP	M	66	antrum	diffuse	IV	0	0	15.13	0	15.13	Yes
KG062C	EP	M	67	cardia	intestinal	IV	0	1	20.33	1	13.5	Yes
KG063C	EP	M	57	body	diffuse	III	0	0	48.1	0	48.1	Yes
KG064C	MP	M	46	antrum	diffuse	IV	1	1	9.23	1	7.63	Yes
KG065C	EP	M	72	antrum	intestinal	III	0	0	36.67	0	36.67	Yes
KG066C	MP	F	48	body	NA	NA	NA	0	39.17	0	39.17	No
KG067C	EP	F	68	antrum	intestinal	III	0	0	30.63	0	30.63	Yes
KG068C	EP	M	81	body	intestinal	I	0	0	25.47	0	25.47	No
KG069C	EP	M	55	body	intestinal	I	0	0	48.97	0	48.97	Yes
KG070C	EP	F	78	antrum	diffuse	III	0	1	27.17	1	26.8	No
KG071C	EP	M	51	antrum	diffuse	III	0	0	0.4	0	0.4	No
KG072C	EP	M	55	antrum	intestinal	III	0	0	48.33	1	13.87	Yes
KG073C	MP	F	63	body	intestinal	II	0	1	26.23	1	25.23	No
KG074C	MP	M	55	antrum	intestinal	III	0	0	57.3	1	5.9	Yes
KG075C	EP	M	52	antrum	intestinal	IV	0	0	23.6	0	23.6	Yes
KG076C	EP	M	78	antrum	intestinal	IV	0	0	55.67	0	55.67	Yes
KG077C	MP	F	37	antrum	diffuse	IV	1	1	1.53	0	1.53	No
KG078C	EP	M	69	body	intestinal	II	0	0	55.73	0	55.73	Yes
KG079C	MP	M	58	antrum	intestinal	II	0	1	10	1	7.23	No
KG080C	EP	M	45	antrum	intestinal	IV	0	1	17.17	1	13.07	Yes
KG081C	EP	M	46	antrum	intestinal	III	0	0	65.8	0	65.8	Yes
KG082C	MP	F	51	antrum	diffuse	IV	0	1	4.53	0	4.53	Yes
KG083C	EP	M	68	antrum	intestinal	I	0	1	7.1	0	7.1	No
KG084C	EP	F	63	antrum	intestinal	II	0	0	59.77	0	59.77	Yes
KG085C	MP	M	47	antrum	diffuse	IV	1	0	0.5	0	0.5	No
KG086C	EP	M	48	body	intestinal	I	0	0	60.13	0	60.13	Yes
KG087C	EP	M	83	body	intestinal	II	0	0	61.6	0	61.6	Yes
KG088C	EP	M	59	antrum	intestinal	II	0	0	59.87	0	59.87	No
KG089C	MP	M	60	body	intestinal	III	0	0	70.83	1	64.6	Yes
KG090C	EP	F	77	antrum	intestinal	II	0	0	56.27	0	56.27	No
KG091C	EP	M	60	body	intestinal	II	0	1	14.5	1	10.37	Yes
KG092C	MP	M	50	antrum	diffuse	II	0	0	31.13	0	31.13	Yes
KG093C	MP	M	79	antrum	diffuse	IV	0	1	4.77	0	4.77	No
KG094C	EP	M	46	antrum	intestinal	II	0	0	60.7	0	60.7	Yes
KG095C	MP	M	55	body	intestinal	IV	1	0	4.17	0	4.17	No
KG096C	EP	M	67	antrum	diffuse	I	0	0	68.6	0	68.6	Yes
KG097C	MP	M	69	antrum	diffuse	II	0	0	60.9	0	60.9	Yes
KG098C	MP	M	74	cardia	intestinal	IV	0	1	33.8	1	14.77	Yes
KG099C	EP	F	50	body	diffuse	III	0	0	52.1	0	52.1	Yes
KG100C	EP	M	36	antrum	diffuse	IV	0	0	51.83	0	51.83	Yes
KG101C	EP	F	46	antrum	intestinal	IV	0	0	49.6	0	49.6	No
KG102C	MP	M	69	antrum	diffuse	IV	0	0	53.8	0	53.8	No
KG103C	EP	M	49	body	intestinal	III	0	0	52.73	0	52.73	Yes
KG104C	EP	F	60	body	diffuse	III	0	1	25.87	1	25.87	Yes
KG105C	EP	M	63	antrum	intestinal	III	0	0	15.13	0	15.13	Yes
KG106C	EP	M	60	antrum	intestinal	I	0	0	48.8	0	48.8	No
KG107C	EP	F	41	body	intestinal	III	0	1	17.53	1	7.57	Yes
KG108C	EP	F	75	antrum	intestinal	IV	0	1	10.83	1	8.63	No
KG109C	MP	F	76	antrum	diffuse	IV	0	1	7.23	1	6.9	Yes
KG110C	EP	M	51	antrum	intestinal	IV	0	1	21.77	1	21.47	No
KG111C	EP	M	50	antrum	intestinal	II	0	0	52.03	0	52.03	Yes
KG112C	EP	M	48	body	intestinal	IV	0	0	22.37	0	22.37	Yes
KG113C	EP	M	63	antrum	intestinal	II	0	0	22.87	0	22.87	No
KG114C	EP	F	67	body	intestinal	III	0	1	22.07	1	38.37	Yes
KG115C	EP	M	48	antrum	diffuse	I	0	0	49.23	0	49.23	Yes
KG116C	EP	M	73	antrum	intestinal	II	0	0	48.4	0	48.4	Yes
KG117C	MP	M	73	body	diffuse	II	0	1	8.27	1	6.1	Yes

## Sheet: YUHS
Patients_ID	Subgroup	Sex	Age	Location	Lauren	AJCC6	M.stage	Death (1=yes, 0=no)	OS.m	Recurrence (1=yes, 0=no)	RFS.m	Adjuvant.chemo
YG03T	EP	M	75	NA	NA	II	0	0	101	0	101	Yes
YG04T	MP	F	64	antrum	diffuse	IV	0	1	38	1	30	Yes
YG05T	EP	M	69	body	intestinal	I	0	0	91	0	91	No
YG06T	EP	M	51	body	diffuse	III	0	0	94	0	94	Yes
YG07T	MP	M	57	body	NA	IV	NA	1	5	1	4	Yes
YG08T	EP	M	62	antrum	diffuse	III	0	1	28	1	13	Yes
YG09T	EP	M	83	body	mixed	I	0	0	91	0	91	No
YG12T	EP	M	53	cardia	intestinal	III	0	1	58	1	40	Yes
YG13T	EP	M	74	body	diffuse	IV	0	1	17	1	10	Yes
YG14T	MP	M	74	fundus	NA	IV	NA	1	20	1	19	Yes
YG15T	EP	M	66	body	diffuse	II	0	0	90	0	90	Yes
YG16T	EP	M	69	body	intestinal	III	0	0	90	0	90	Yes
YG17T	EP	M	63	cardia	diffuse	III	0	0	93	0	93	Yes
YG18T	EP	F	38	cardia	diffuse	IV	1	1	22	1	16	Yes
YG19T	EP	M	58	antrum	intestinal	III	0	0	97	0	97	Yes
YG20T	EP	F	70	cardia	diffuse	II	0	0	90	0	90	Yes
YG21T	MP	F	44	antrum	intestinal	III	NA	1	39	1	12	Yes
YG23T	EP	M	64	body	diffuse	IV	1	1	15	1	6	Yes
YG24T	EP	M	76	antrum	mixed	I	0	1	58	1	76	No
YG26T	EP	M	78	body	diffuse	III	0	1	40	0	40	Yes
YG27T	EP	F	69	antrum	diffuse	III	0	0	90	0	90	Yes
YG29T	EP	F	67	body	intestinal	III	0	1	32	1	26	Yes
YG30T	EP	M	61	body	diffuse	I	0	0	89	0	89	No
YG31T	EP	M	69	antrum	mixed	II	0	0	89	0	89	Yes
YG32T	EP	F	34	body	diffuse	III	0	0	96	0	96	Yes
YG33T	EP	M	64	antrum	intestinal	I	0	1	73	0	73	No
YG34T	MP	M	37	body	diffuse	II	0	0	96	0	96	Yes
YG35T	EP	M	56	body	intestinal	III	0	1	39	1	34	Yes
YG36T	EP	F	76	body	diffuse	IV	0	0	89	1	6	Yes
YG38T	EP	F	60	antrum	diffuse	IV	1	0	97	0	97	Yes
YG39T	MP	M	69	antrum	intestinal	IV	0	1	26	1	23	Yes
YG40T	EP	M	60	antrum	mixed	II	0	0	88	0	88	Yes
YG41T	EP	M	52	body	mixed	II	0	0	88	1	5	Yes
YG42T	MP	F	62	body	diffuse	I	0	1	45	1	38	No
YG43T	EP	F	32	body	intestinal	IV	1	0	95	0	95	Yes
YG44T	EP	M	58	NA	NA	II	0	0	88	0	88	Yes
YG45T	EP	M	68	body	intestinal	I	0	0	95	0	95	No
YG46T	EP	F	39	antrum	intestinal	III	0	1	60	1	38	Yes
YG47T	EP	F	57	antrum	intestinal	III	0	0	89	0	89	Yes
YG48T	EP	F	73	antrum	mixed	III	0	1	12	1	5	Yes
YG49T	EP	F	66	antrum	diffuse	I	0	0	88	0	88	No
YG50T	EP	M	67	body	mixed	III	0	1	58	1	15	Yes
YG51T	MP	M	66	antrum	intestinal	II	0	0	96	0	96	Yes
YG52T	EP	M	64	entire	diffuse	IV	0	1	3	1	0	No
YG53T	EP	M	66	body	mixed	I	0	0	94	0	94	No
YG54T	EP	M	52	antrum	intestinal	II	0	0	88	0	88	Yes
YG55T	EP	M	46	antrum	diffuse	IV	0	0	95	0	95	Yes
YG56T	MP	M	76	body	diffuse	II	0	1	0	0	0	No
YG58T	MP	M	49	body	diffuse	IV	NA	1	18	1	3	Yes
YG60T	EP	M	62	antrum	mixed	III	0	1	10	1	8	Yes
YG61T	EP	M	47	body	diffuse	III	0	0	95	0	95	Yes
YG62T	EP	M	61	body	mixed	III	0	0	87	0	87	Yes
YG63T	EP	M	64	body	diffuse	I	0	0	87	0	87	Yes
YG64T	EP	M	51	antrum	diffuse	II	0	0	87	0	87	Yes
YG65T	MP	F	80	antrum	mixed	III	0	1	33	0	33	No
YG66T	MP	F	43	antrum	intestinal	IV	0	1	50	1	49	Yes
YG67T	EP	M	60	body	intestinal	III	0	1	63	1	61	Yes
YG68T	EP	M	55	body	diffuse	III	0	0	91	1	42	Yes
YG69T	MP	M	72	body	intestinal	III	0	1	11	1	7	No
YG70T	MP	M	56	antrum	diffuse	III	0	0	96	1	89	Yes
YG71T	EP	F	52	body	mixed	I	0	0	91	0	91	No
YG73T	EP	F	71	body	diffuse	III	0	1	20	1	3	Yes
YG74T	MP	M	58	antrum	diffuse	I	0	0	94	1	37	No
YG75T	EP	M	67	antrum	diffuse	IV	0	1	19	1	12	Yes
YG76T	MP	M	64	antrum	intestinal	IV	NA	1	28	1	19	No

## Sheet: KUCM
Patients_ID	Subgroup	Sex	Age	Location	Lauren	AJCC.stage	M.stage	Death (1=yes, 0=no)	OS.m	Recurrence (1=yes, 0=no)	RFS.m	Adjuvant.chemo
KS001	MP	M	28	entire	intestinal	IV	1	1	3	1	3	No
KS005	EP	M	71	body	intestinal	I	0	0	12	1	8	No
KS007	EP	F	66	antrum	mixed	II	0	0	47	0	47	No
KS009	EP	F	31	antrum	intestinal	III	0	0	70	0	43	Yes
KS011	MP	M	63	antrum	intestinal	IV	0	1	5	1	5	Yes
KS013	EP	M	49	antrum	intestinal	III	0	1	32	1	32	Yes
KS015	EP	F	67	antrum	NA	I	0	0	107	0	107	No
KS017	MP	M	67	entire	intestinal	III	0	1	20	1	20	Yes
KS021	MP	M	63	fundus	intestinal	IV	1	1	18	1	18	No
KS025	EP	F	58	antrum	intestinal	II	0	0	72	0	62	Yes
KS027	EP	F	45	body	intestinal	I	0	0	99	0	48	No
KS031	EP	M	55	body	intestinal	II	0	0	69	0	63	No
KS033	MP	F	35	body	intestinal	III	0	0	70	0	70	Yes
KS035	EP	M	68	fundus	intestinal	II	0	0	66	1	48	No
KS039	MP	F	64	antrum	intestinal	IV	1	1	4	1	4	Yes
KS041	MP	F	54	antrum	intestinal	III	0	1	11	1	11	Yes
KS043	EP	M	51	antrum	intestinal	I	0	0	120	0	86	No
KS047	EP	M	65	antrum	intestinal	IV	0	1	5	1	4	No
KS049	EP	M	50	fundus	intestinal	I	0	0	101	0	101	No
KS051	EP	F	68	antrum	intestinal	III	0	1	56	1	56	Yes
KS053	MP	F	54	body	intestinal	IV	0	1	38	1	37	Yes
KS055	EP	M	36	body	intestinal	I	0	0	140	0	140	No
KS059	EP	M	60	antrum	intestinal	I	0	1	17	1	17	No
KS063	EP	M	58	body	intestinal	I	0	1	75	1	75	No
KS065	MP	M	58	antrum	intestinal	I	0	1	53	1	53	No
KS069	EP	M	58	body	intestinal	I	0	1	47	1	47	No
KS071	EP	M	69	antrum	intestinal	I	0	1	7	1	7	No
KS081	MP	F	67	antrum	intestinal	III	0	1	29	1	28	No
KS085	EP	M	45	antrum	diffuse	I	0	0	115	0	115	No
KS087	MP	M	68	body	intestinal	IV	0	1	14	1	13	No
KS091	MP	M	38	antrum	diffuse	II	0	1	23	1	23	Yes
KS093	EP	M	63	body	intestinal	II	0	1	10	1	10	Yes
KS095	EP	M	65	body	intestinal	III	0	1	10	1	10	Yes
KS099	EP	M	49	antrum	intestinal	III	0	1	85	1	84	Yes
KS101	EP	M	49	antrum	NA	IV	1	1	14	1	14	Yes
KS103	EP	F	68	body	NA	I	0	1	82	1	82	No
KS105	MP	M	64	body	intestinal	I	0	1	11	1	11	No
KS107	EP	M	49	antrum	intestinal	IV	1	1	12	1	12	Yes
KS109	EP	F	51	antrum	intestinal	I	0	0	93	0	93	No
KS111	EP	F	64	antrum	intestinal	I	0	0	3	0	3	No
KS113	MP	M	68	body	intestinal	I	0	1	18	1	18	No
KS115	EP	F	48	fundus	intestinal	III	0	0	100	0	33	Yes
KS119	EP	M	60	antrum	intestinal	I	0	0	105	0	26	No
KS121	MP	M	53	antrum	intestinal	III	0	1	31	1	31	Yes
KS123	EP	M	60	antrum	intestinal	III	0	0	127	1	105	Yes
KS127	MP	M	59	body	intestinal	I	0	0	121	0	71	No
KS133	MP	M	59	antrum	diffuse	I	0	0	100	0	87	No
KS135	MP	M	70	body	intestinal	III	0	1	9	1	9	No
KS139	EP	M	47	antrum	diffuse	III	0	1	47	1	34	Yes
KS145	EP	M	56	body	intestinal	III	0	0	126	0	112	Yes
KS147	MP	M	62	antrum	intestinal	III	0	0	124	1	86	Yes
KS149	EP	M	74	antrum	intestinal	III	0	1	17	1	13	No
KS151	EP	M	50	antrum	intestinal	I	0	0	128	0	128	No
KS155	EP	M	47	antrum	NA	I	0	0	62	0	62	No
KS157	EP	M	59	antrum	NA	I	0	0	12	0	12	No
KS161	EP	F	43	body	intestinal	I	0	0	124	0	124	No
KS163	EP	F	42	fundus	intestinal	III	0	1	34	1	33	Yes
KS165	EP	M	57	antrum	intestinal	II	0	0	138	0	104	Yes
KS167	EP	F	53	entire	diffuse	III	0	1	20	1	20	No
KS169	EP	M	46	body	intestinal	IV	1	1	20	1	19	No
KS171	EP	M	55	antrum	intestinal	I	0	0	92	0	92	No
KS173	EP	F	43	antrum	intestinal	II	0	0	93	0	93	Yes
KS175	MP	F	30	body	diffuse	III	0	1	17	1	17	Yes
KS179	EP	M	66	fundus	mixed	III	0	1	25	1	23	No
KS181	EP	F	34	antrum	NA	II	0	0	40	0	40	Yes
KS183	EP	F	44	body	intestinal	III	0	0	139	0	139	Yes
KS185	EP	M	52	antrum	intestinal	III	0	1	36	1	35	No
KS187	EP	F	50	body	NA	I	0	0	30	0	30	No
KS191	MP	M	71	antrum	intestinal	III	0	1	98	1	98	Yes
KS193	MP	M	67	fundus	intestinal	III	0	1	13	1	13	Yes
KS195	EP	M	69	body	intestinal	II	0	1	24	1	24	No
KS197	MP	F	52	body	intestinal	II	0	0	44	0	44	No
KS199	EP	F	72	antrum	intestinal	I	0	0	90	1	68	No
KS201	MP	M	67	antrum	diffuse	I	0	1	49	1	49	No
KS203	MP	F	73	body	intestinal	III	0	1	40	1	40	No
KS205	MP	M	55	antrum	intestinal	II	0	0	93	0	93	No
KS207	MP	F	65	entire	intestinal	IV	1	1	6	1	6	No
KS209	MP	M	54	fundus	intestinal	II	0	0	87	0	79	No
KS211	MP	M	48	antrum	intestinal	III	0	1	26	1	26	Yes
KS213	EP	M	61	antrum	intestinal	I	0	1	12	1	12	No
KS217	EP	M	59	antrum	intestinal	I	0	0	94	0	38	No
KS219	EP	M	47	antrum	intestinal	II	0	0	110	0	110	No
KS221	EP	F	60	fundus	diffuse	I	0	0	131	0	131	No
KS225	MP	M	67	antrum	mixed	IV	0	1	9	1	9	No
KS227	MP	F	51	body	intestinal	III	0	1	32	1	31	Yes
KS229	EP	F	63	antrum	intestinal	IV	0	1	39	1	38	No
KS231	MP	M	66	fundus	intestinal	II	0	1	8	1	7	No
KS233	MP	M	58	body	mixed	IV	0	1	5	1	4	Yes
KS243	EP	M	50	antrum	NA	I	0	0	24	0	24	No
KS247	EP	M	59	antrum	intestinal	I	0	0	93	0	25	No
KS249	EP	F	64	body	intestinal	I	0	0	87	0	54	Yes
KS253	EP	M	63	fundus	intestinal	I	0	0	112	0	112	No
KS255	EP	F	29	antrum	intestinal	I	0	0	90	0	84	No
KS259	EP	M	55	body	NA	III	0	1	54	0	54	Yes
KS263	EP	F	70	antrum	intestinal	IV	0	0	9	0	9	No
KS265	EP	M	60	antrum	intestinal	III	0	0	104	0	104	No
KS267	MP	M	61	body	intestinal	III	0	0	119	0	85	No
KS269	EP	F	59	body	intestinal	I	0	1	52	1	52	No
KS271	EP	M	41	body	NA	II	0	0	2	0	2	Yes
KS275	EP	M	39	body	intestinal	I	0	0	129	0	129	No
KS279	MP	F	58	antrum	intestinal	III	0	1	8	1	8	No
KS281	EP	F	53	fundus	diffuse	II	0	0	87	1	87	No
KS285	MP	F	55	fundus	mixed	III	0	0	52	0	52	Yes
KS287	MP	M	50	antrum	diffuse	I	0	0	86	0	36	No
KS289	EP	F	67	antrum	intestinal	III	0	1	22	1	22	No
KS293	EP	M	47	body	intestinal	I	0	0	99	0	17	No
KS297	EP	F	62	antrum	NA	III	0	0	33	0	33	Yes
KS299	MP	F	52	body	diffuse	III	0	1	17	1	7	No
KS401	MP	M	40	body	intestinal	II	0	1	39	1	39	Yes

## Sheet: SMC
Patients_ID	Subgroup	Sex	Age	Location	Lauren	AJCC.stage	Death (1=yes, 0=no)	OS.m	Recurrence (1=yes, 0=no)	RFS.m	Adjuvant.chemo
SS_002	EP	M	54	distal	diffuse	III	1	25.7	1	23.1	Yes
SS_011	MP	M	68	distal	diffuse	III	1	4.9	1	3	Yes
SS_012	EP	M	50	distal	diffuse	IV	1	49.9	1	41.4	Yes
SS_013	EP	M	64	distal	diffuse	IV	1	19.4	1	15.4	Yes
SS_019	EP	M	72	distal	diffuse	III	1	43.2	1	42.3	Yes
SS_020	MP	M	50	mid	diffuse	III	1	35.8	1	35.1	Yes
SS_022	MP	M	62	distal	diffuse	III	1	26	1	9.2	Yes
SS_025	EP	M	43	cardia	diffuse	IV	1	39.7	1	15.8	Yes
SS_027	EP	F	41	cardia	diffuse	II	1	56.5	1	48.8	Yes
SS_028	EP	F	42	distal	diffuse	I	1	74.1	1	38	Yes
SS_029	EP	F	40	distal	diffuse	III	1	25.9	1	18.5	Yes
SS_038	EP	F	52	cardia	diffuse	IV	1	20.4	1	12	Yes
SS_039	EP	M	48	mid	diffuse	IV	1	18	1	14.1	Yes
SS_044	EP	F	58	cardia	diffuse	IV	1	15.9	1	13	Yes
SS_045	EP	M	60	distal	diffuse	II	1	25.1	1	13.6	Yes
SS_048	MP	M	46	distal	diffuse	I	1	56.1	1	47	Yes
SS_051	EP	F	41	mid	diffuse	I	1	45.5	1	40.1	Yes
SS_053	EP	M	56	mid	diffuse	II	1	69.5	1	45.3	Yes
SS_055	MP	F	49	distal	diffuse	IV	1	56.2	1	36.6	Yes
SS_056	EP	M	36	distal	diffuse	III	1	41.2	1	40.7	Yes
SS_059	EP	F	56	mid	diffuse	III	1	28.9	1	24	Yes
SS_061	MP	F	46	mid	diffuse	II	1	32.4	1	11.8	Yes
SS_064	EP	F	43	mid	diffuse	IV	1	7.1	1	6.8	Yes
SS_065	MP	M	49	distal	diffuse	II	1	42	1	12.4	Yes
SS_070	MP	M	60	distal	diffuse	II	1	38.5	1	32.8	Yes
SS_072	EP	F	49	distal	diffuse	I	1	46.5	1	37.6	Yes
SS_074	MP	F	51	mid	diffuse	II	1	31.3	1	26.1	Yes
SS_077	EP	F	48	mid	diffuse	II	1	9.5	1	7.6	Yes
SS_084	EP	M	37	mid	diffuse	IV	1	10.5	1	7.9	Yes
SS_090	EP	F	35	distal	diffuse	III	1	28.8	1	26.6	Yes
SS_092	EP	M	43	distal	diffuse	III	1	20.3	1	6.2	Yes
SS_111	EP	F	48	distal	diffuse	II	1	47.7	1	23.7	Yes
SS_112	EP	M	39	distal	diffuse	I	1	28.1	1	13.9	Yes
SS_114	EP	M	39	distal	diffuse	III	1	20.7	1	6	Yes
SS_115	EP	M	33	mid	diffuse	II	1	49.9	1	49.4	Yes
SS_120	MP	F	60	mid	diffuse	IV	1	58.8	1	48.6	Yes
SS_124	EP	M	50	mid	diffuse	III	1	29.9	1	27.9	Yes
SS_125	EP	F	28	cardia	diffuse	III	1	38.9	1	20.5	Yes
SS_127	EP	M	43	distal	diffuse	IV	1	7.7	1	6.9	Yes
SS_128	EP	F	41	mid	diffuse	II	1	34.7	1	20.5	Yes
SS_130	EP	F	43	mid	diffuse	II	1	14.7	1	10	Yes
SS_131	EP	M	46	whole	diffuse	IV	1	20.4	1	16.7	Yes
SS_137	EP	F	57	distal	diffuse	IV	1	11.5	1	9.6	Yes
SS_139	EP	M	41	mid	diffuse	III	1	33.1	1	22.2	Yes
SS_140	EP	F	34	mid	diffuse	II	1	34.8	1	20.2	Yes
SS_153	EP	M	70	mid	diffuse	IV	1	8.3	1	7.3	Yes
SS_155	EP	F	57	cardia	diffuse	IV	1	17.3	1	16.1	Yes
SS_156	EP	F	48	mid	diffuse	IV	1	94.7	1	38.1	Yes
SS_168	EP	M	61	distal	diffuse	III	1	57.2	1	39.7	Yes
SS_169	EP	F	57	cardia	diffuse	IV	1	31.4	1	27.3	Yes
SS_181	EP	M	33	mid	diffuse	III	1	36.3	1	16.1	Yes
SS_185	EP	F	46	mid	diffuse	III	1	60.2	1	49.6	Yes
SS_187	EP	M	61	distal	diffuse	III	1	9.8	1	6.2	Yes
SS_189	EP	M	68	distal	diffuse	III	1	19.7	1	12.3	Yes
SS_193	EP	M	54	distal	diffuse	IV	1	34.3	1	25.7	Yes
SS_194	EP	F	48	distal	diffuse	II	1	25.9	1	15.9	Yes
SS_198	EP	M	48	mid	diffuse	III	1	64	1	62.2	Yes
SS_207	EP	M	45	distal	diffuse	IV	1	14.6	1	11	Yes
SS_208	EP	M	40	mid	diffuse	III	1	14.2	1	5.7	Yes
SS_209	EP	M	66	distal	diffuse	II	1	19.4	1	12.4	Yes
SS_212	EP	M	67	mid	diffuse	I	1	14.6	1	12.7	Yes
SS_223	EP	M	47	distal	diffuse	III	1	11.4	1	3.8	Yes
SS_226	EP	M	55	distal	diffuse	III	1	78.3	1	51.5	Yes
SS_228	EP	F	63	distal	diffuse	III	1	13.4	1	9.6	Yes
SS_229	MP	M	53	mid	diffuse	III	1	47.6	1	25	Yes
SS_230	EP	M	47	mid	diffuse	II	1	51.3	1	46.2	Yes
SS_232	EP	F	57	mid	diffuse	III	1	40.2	1	36.8	Yes
SS_234	MP	F	50	distal	diffuse	II	1	19.7	1	16.5	Yes
SS_235	EP	M	40	distal	diffuse	III	1	35.5	1	29.4	Yes
SS_236	EP	F	67	distal	diffuse	II	1	21.2	1	15.6	Yes
SS_239	EP	M	49	distal	diffuse	IV	1	77.9	1	74.6	Yes
SS_252	EP	M	65	mid	diffuse	III	1	25	1	21.3	Yes
SS_254	EP	F	42	cardia	diffuse	III	1	81	1	78.2	Yes
SS_258	EP	M	62	distal	diffuse	IV	1	30.3	1	30.3	Yes
SS_259	EP	F	59	distal	diffuse	IV	1	51.6	1	26	Yes
SS_268	EP	M	25	distal	diffuse	II	1	81.5	1	73.5	Yes
SS_271	EP	F	47	mid	diffuse	II	1	25.2	1	20.3	Yes
SS_275	EP	F	45	distal	diffuse	II	1	17.9	1	14.2	Yes
SS_277	MP	F	32	mid	diffuse	II	1	19.8	1	9.4	Yes
SS_280	MP	M	34	distal	diffuse	III	1	10.6	1	8.1	Yes
SS_283	EP	M	59	mid	diffuse	III	1	8.7	1	6.4	Yes
SS_284	MP	M	67	distal	diffuse	II	1	7.2	1	1.9	Yes
SS_289	EP	F	40	mid	diffuse	IV	1	7	1	4.6	Yes
SS_295	EP	M	29	mid	diffuse	IV	1	26.1	1	19.8	Yes
SS_297	EP	M	50	distal	diffuse	III	1	32.4	1	24.3	Yes
SS_299	MP	F	53	mid	diffuse	IV	1	15	1	11.9	Yes
SS_301	EP	M	66	mid	diffuse	II	1	9.8	1	9.8	Yes
SS_304	EP	M	50	cardia	diffuse	I	1	22.9	1	13.1	Yes
SS_305	EP	M	33	mid	diffuse	III	1	12.9	1	6.1	Yes
SS_306	EP	F	65	mid	diffuse	IV	1	37.2	1	25	Yes
SS_317	EP	M	43	distal	diffuse	III	1	63.7	1	59.5	Yes
SS_320	EP	F	50	distal	diffuse	IV	1	28.4	1	16.3	Yes
SS_333	EP	F	41	mid	diffuse	III	1	22	1	18	Yes
SS_339	EP	M	67	distal	diffuse	III	1	13.1	1	9.9	Yes
SS_340	EP	M	47	mid	diffuse	IV	1	48.8	1	25.1	Yes
SS_348	EP	M	63	distal	diffuse	II	1	15.8	1	10.7	Yes
SS_356	MP	M	62	distal	diffuse	III	1	37.6	1	23.3	Yes
SS_360	EP	M	58	distal	diffuse	IV	1	14.5	1	25.9	Yes
SS_362	EP	F	48	mid	diffuse	II	1	28	1	15.8	Yes
SS_364	EP	F	38	mid	diffuse	III	1	14.4	1	7.8	Yes
SS_365	EP	M	58	distal	diffuse	III	1	54.7	1	43.1	Yes
SS_367	EP	M	41	whole	diffuse	III	1	42.5	1	25.2	Yes
SS_369	EP	F	39	mid	diffuse	III	1	52.5	1	30.4	Yes
SS_370	EP	F	42	distal	diffuse	IV	1	9	1	6.3	Yes
SS_371	EP	F	30	cardia	diffuse	IV	1	6.4	1	4.8	Yes
SS_372	MP	F	43	mid	diffuse	III	1	18.4	1	17.7	Yes
SS_378	EP	F	37	cardia	diffuse	IV	1	5.5	1	4.2	Yes
SS_381	EP	F	50	cardia	diffuse	IV	1	20.6	1	13.1	Yes
SS_388	MP	F	65	mid	diffuse	II	1	72.5	1	63.5	Yes
SS_389	EP	F	46	cardia	diffuse	II	1	77	1	47.9	Yes
SS_390	EP	M	42	mid	diffuse	III	1	76.6	1	70.6	Yes
SS_391	EP	M	44	cardia	diffuse	II	1	12.3	1	6.6	Yes
SS_393	EP	M	52	mid	diffuse	III	1	59.5	1	41.3	Yes
SS_400	EP	M	52	mid	diffuse	III	1	18.6	1	17.5	Yes
SS_401	EP	F	47	mid	diffuse	III	1	19.1	1	12.7	Yes
SS_407	MP	F	45	distal	diffuse	II	1	32	1	24.9	Yes
SS_410	EP	M	51	cardia	diffuse	III	1	26.6	1	18.6	Yes
SS_411	MP	M	44	cardia	diffuse	IV	1	22.3	1	14.4	Yes
SS_417	EP	M	30	mid	diffuse	IV	1	22.3	1	17.7	Yes
SS_421	EP	M	34	distal	diffuse	II	1	34.3	1	31.3	Yes
SS_431	EP	M	51	mid	diffuse	IV	1	10.1	1	8.5	Yes
SS_046	EP	M	38	mid	diffuse	II	0	89.3	1	73	Yes
SS_086	EP	M	40	distal	diffuse	IV	0	13.7	1	11.3	Yes
SS_309	EP	F	39	distal	diffuse	II	0	112.7	1	90.8	Yes
SS_343	EP	M	42	mid	diffuse	IV	0	69.3	1	67.5	Yes
SS_377	EP	F	45	cardia	diffuse	III	0	117.1	1	116	Yes
SS_428	EP	F	37	distal	diffuse	II	0	59.7	1	49.9	Yes
SS_001	EP	M	59	distal	diffuse	II	0	163.1	0	163.1	Yes
SS_004	EP	F	62	distal	diffuse	II	0	124.6	0	124.6	Yes
SS_005	MP	M	40	mid	diffuse	III	0	155.3	0	155.3	Yes
SS_007	EP	M	46	distal	diffuse	I	0	152.1	0	152.1	Yes
SS_010	EP	F	37	mid	diffuse	II	0	98.7	0	98.7	Yes
SS_015	EP	M	31	distal	diffuse	I	0	131.8	0	131.8	Yes
SS_016	EP	F	36	mid	diffuse	III	0	38.2	0	38.2	Yes
SS_017	EP	M	67	distal	diffuse	II	0	80.9	0	80.9	Yes
SS_021	EP	M	38	mid	diffuse	II	0	120.6	0	58	Yes
SS_023	EP	M	58	distal	diffuse	II	0	108.3	0	108.3	Yes
SS_024	EP	F	39	mid	diffuse	II	0	102.2	0	102.2	Yes
SS_026	EP	M	60	distal	diffuse	II	0	113.2	0	33.5	Yes
SS_031	EP	M	60	distal	diffuse	II	0	104.8	0	104.8	Yes
SS_035	EP	M	59	mid	diffuse	II	0	96.3	0	96.3	Yes
SS_036	EP	M	40	mid	diffuse	II	0	92.9	0	92.9	Yes
SS_041	EP	F	62	distal	diffuse	II	0	92.9	0	92.9	Yes
SS_043	MP	M	41	distal	diffuse	III	0	89.6	0	89.6	Yes
SS_050	MP	M	33	mid	diffuse	II	0	85.1	0	85.1	Yes
SS_052	EP	F	57	distal	diffuse	II	0	61.1	0	61.1	Yes
SS_058	EP	M	56	distal	diffuse	II	0	63.8	0	63.8	Yes
SS_060	MP	M	47	distal	diffuse	I	0	71.2	0	71.2	Yes
SS_062	EP	M	38	cardia	diffuse	I	0	64	0	64	Yes
SS_066	EP	M	53	distal	diffuse	II	0	60.5	0	60.5	Yes
SS_068	EP	F	30	distal	diffuse	II	0	52.4	0	52.4	Yes
SS_069	EP	M	53	mid	diffuse	I	0	58.5	0	58.5	Yes
SS_071	EP	F	32	mid	diffuse	III	0	58.1	0	58.1	Yes
SS_073	EP	F	45	mid	diffuse	II	0	58.1	0	58.1	Yes
SS_075	MP	F	56	distal	diffuse	III	0	53.9	0	11.7	Yes
SS_076	EP	F	38	mid	diffuse	III	0	167.6	0	167.6	Yes
SS_078	EP	M	74	distal	diffuse	II	0	57.4	0	57.4	Yes
SS_079	EP	M	41	cardia	diffuse	III	0	158.6	0	158.6	Yes
SS_080	EP	F	37	distal	diffuse	II	0	96.2	0	96.2	Yes
SS_087	EP	F	47	distal	diffuse	I	0	86.3	0	86.3	Yes
SS_093	EP	F	44	distal	diffuse	II	0	120.3	0	120.3	Yes
SS_094	EP	M	55	distal	diffuse	III	0	121.5	0	121.5	Yes
SS_096	EP	M	42	mid	diffuse	II	0	121	0	121	Yes
SS_102	EP	M	35	distal	diffuse	III	0	116	0	116	Yes
SS_103	EP	F	55	mid	diffuse	II	0	65.3	0	65.3	Yes
SS_104	EP	M	50	distal	diffuse	III	0	93.9	0	93.9	Yes
SS_106	EP	M	60	distal	diffuse	I	0	61.9	0	61.9	Yes
SS_110	EP	M	30	distal	diffuse	II	0	102.7	0	102.7	Yes
SS_116	EP	M	35	mid	diffuse	IV	0	101	0	101	Yes
SS_119	EP	F	56	cardia	diffuse	III	0	85.1	0	85.1	Yes
SS_123	EP	F	54	mid	diffuse	II	0	94.7	0	51.5	Yes
SS_129	EP	F	49	mid	diffuse	I	0	78.2	0	78.2	Yes
SS_133	EP	F	65	distal	diffuse	II	0	60.4	0	60.4	Yes
SS_135	EP	F	50	mid	diffuse	II	0	78.9	0	78.9	Yes
SS_144	EP	M	63	distal	diffuse	I	0	60.4	0	60.4	Yes
SS_145	EP	F	33	mid	diffuse	I	0	61.3	0	61.3	Yes
SS_150	EP	F	43	distal	diffuse	II	0	59.3	0	59.3	Yes
SS_151	EP	M	51	distal	diffuse	III	0	48.6	0	48.6	Yes
SS_154	EP	M	48	distal	diffuse	III	0	48.4	0	48.4	Yes
SS_158	EP	M	55	mid	diffuse	III	0	112.2	0	112.2	Yes
SS_159	EP	F	58	mid	diffuse	II	0	155.6	0	36.8	Yes
SS_163	EP	M	60	distal	diffuse	II	0	147.1	0	147.1	Yes
SS_164	MP	F	40	distal	diffuse	III	0	147.2	0	143.2	Yes
SS_170	EP	F	45	distal	diffuse	II	0	127.8	0	127.8	Yes
SS_171	EP	F	63	mid	diffuse	I	0	116.2	0	116.2	Yes
SS_172	EP	M	67	cardia	diffuse	II	0	130.7	0	130.7	Yes
SS_173	EP	F	45	distal	diffuse	I	0	111.7	0	111.7	Yes
SS_174	EP	M	23	distal	diffuse	III	0	88	0	88	Yes
SS_176	EP	F	49	mid	diffuse	III	0	125.7	0	125.7	Yes
SS_179	EP	M	43	whole	diffuse	III	0	116.6	0	116.6	Yes
SS_180	EP	M	60	mid	diffuse	III	0	109.7	0	109.7	Yes
SS_182	EP	F	48	distal	diffuse	IV	0	65.8	0	65.8	Yes
SS_190	EP	F	37	distal	diffuse	I	0	66.9	0	66.9	Yes
SS_191	EP	M	53	distal	diffuse	II	0	74.9	0	74.9	Yes
SS_195	EP	F	46	cardia	diffuse	III	0	75.7	0	19.4	Yes
SS_197	EP	M	55	distal	diffuse	II	0	75	0	75	Yes
SS_202	EP	F	54	mid	diffuse	III	0	60.9	0	60.9	Yes
SS_206	EP	M	57	distal	diffuse	I	0	65.1	0	65.1	Yes
SS_210	EP	F	46	mid	diffuse	II	0	61.1	0	61.1	Yes
SS_211	MP	M	36	cardia	diffuse	II	0	58.6	0	58.6	Yes
SS_213	EP	M	67	distal	diffuse	II	0	53.8	0	53.8	Yes
SS_215	EP	M	42	distal	diffuse	II	0	45.5	0	45.5	Yes
SS_217	EP	M	52	distal	diffuse	III	0	90.1	0	90.1	Yes
SS_219	EP	M	53	distal	diffuse	III	0	41.4	0	41.4	Yes
SS_221	MP	F	57	cardia	diffuse	III	0	115.1	0	115.1	Yes
SS_225	EP	M	62	whole	diffuse	I	0	156.6	0	56.7	Yes
SS_227	EP	M	63	mid	diffuse	II	0	31.9	0	31.9	Yes
SS_237	EP	M	55	distal	diffuse	II	0	133	0	26	Yes
SS_238	EP	F	64	distal	diffuse	III	0	74.4	0	74.4	Yes
SS_240	EP	F	40	mid	diffuse	I	0	122.2	0	122.2	Yes
SS_241	EP	M	38	distal	diffuse	III	0	120.2	0	14.8	Yes
SS_242	EP	F	38	distal	diffuse	II	0	111.5	0	111.5	Yes
SS_243	EP	M	36	distal	diffuse	II	0	80.5	0	80.5	Yes
SS_245	EP	F	70	distal	diffuse	IV	0	113	0	113	Yes
SS_247	EP	M	42	distal	diffuse	II	0	62.5	0	62.5	Yes
SS_248	EP	F	33	distal	diffuse	II	0	46.4	0	46.4	Yes
SS_249	EP	M	33	cardia	diffuse	III	0	101.8	0	101.8	Yes
SS_251	EP	F	53	cardia	diffuse	II	0	104.1	0	57.6	Yes
SS_255	EP	M	44	distal	diffuse	I	0	96.9	0	96.9	Yes
SS_256	EP	M	63	mid	diffuse	IV	0	69.2	0	69.2	Yes
SS_257	EP	M	60	distal	diffuse	II	0	59.9	0	59.9	Yes
SS_261	EP	M	35	cardia	diffuse	III	0	75.2	0	75.2	Yes
SS_263	EP	F	62	distal	diffuse	II	0	88.3	0	66.9	Yes
SS_265	EP	M	61	distal	diffuse	IV	0	86.2	0	13.7	Yes
SS_267	EP	F	57	mid	diffuse	II	0	84.2	0	84.2	Yes
SS_269	EP	F	62	mid	diffuse	III	0	83.2	0	36.7	Yes
SS_270	EP	M	56	distal	diffuse	I	0	72.7	0	72.7	Yes
SS_272	EP	M	61	distal	diffuse	III	0	80	0	80	Yes
SS_273	EP	M	51	distal	diffuse	IV	0	80	0	80	Yes
SS_274	EP	F	67	mid	diffuse	I	0	68.4	0	68.4	Yes
SS_276	EP	F	45	mid	diffuse	I	0	73.5	0	73.5	Yes
SS_278	EP	M	40	cardia	diffuse	II	0	72.5	0	72.5	Yes
SS_282	EP	F	44	distal	diffuse	III	0	59.2	0	59.2	Yes
SS_285	MP	F	35	cardia	diffuse	I	0	62	0	62	Yes
SS_294	EP	M	60	cardia	diffuse	I	0	36.7	0	36.7	Yes
SS_298	EP	F	34	cardia	diffuse	I	0	130.6	0	130.6	Yes
SS_300	EP	F	43	distal	diffuse	IV	0	127.3	0	127.3	Yes
SS_302	EP	M	51	whole	diffuse	I	0	124.9	0	124.9	Yes
SS_303	EP	M	61	whole	diffuse	I	0	74.8	0	74.8	Yes
SS_307	EP	M	50	mid	diffuse	III	0	102.5	0	102.5	Yes
SS_308	EP	F	55	distal	diffuse	III	0	114.8	0	52	Yes
SS_311	EP	M	70	distal	diffuse	II	0	78.6	0	78.6	Yes
SS_313	EP	F	34	mid	diffuse	III	0	104	0	104	Yes
SS_321	EP	M	42	distal	diffuse	II	0	82.3	0	82.3	Yes
SS_324	EP	M	57	mid	diffuse	II	0	85.4	0	85.4	Yes
SS_325	EP	M	48	cardia	diffuse	III	0	85.4	0	85.4	Yes
SS_327	EP	M	41	mid	diffuse	III	0	87.9	0	87.9	Yes
SS_329	EP	F	56	distal	diffuse	II	0	62.2	0	9.1	Yes
SS_330	EP	M	51	mid	diffuse	I	0	67.8	0	67.8	Yes
SS_335	EP	F	58	mid	diffuse	II	0	79.5	0	79.5	Yes
SS_337	EP	M	62	whole	diffuse	IV	0	60.8	0	60.8	Yes
SS_338	EP	M	45	distal	diffuse	I	0	67.5	0	67.5	Yes
SS_342	EP	M	53	distal	diffuse	I	0	69.5	0	69.5	Yes
SS_345	EP	F	30	mid	diffuse	I	0	61.1	0	61.1	Yes
SS_346	EP	M	48	cardia	diffuse	II	0	59.8	0	59.8	Yes
SS_347	EP	F	54	mid	diffuse	III	0	63	0	63	Yes
SS_349	EP	M	34	mid	diffuse	I	0	61.1	0	61.1	Yes
SS_357	EP	F	35	mid	diffuse	III	0	154.5	0	154.5	Yes
SS_366	EP	M	41	cardia	diffuse	I	0	119.1	0	119.1	Yes
SS_368	EP	F	54	distal	diffuse	I	0	95.8	0	95.8	Yes
SS_374	EP	M	26	mid	diffuse	II	0	114.8	0	114.8	Yes
SS_375	EP	M	46	distal	diffuse	III	0	121.8	0	121.8	Yes
SS_376	EP	F	42	distal	diffuse	III	0	118.6	0	101.1	Yes
SS_380	EP	M	56	distal	diffuse	II	0	113.4	0	33.6	Yes
SS_385	MP	M	34	distal	diffuse	II	0	103.1	0	103.1	Yes
SS_394	EP	M	58	distal	diffuse	II	0	91.1	0	91.1	Yes
SS_395	EP	M	44	mid	diffuse	II	0	85.1	0	85.1	Yes
SS_397	EP	M	49	mid	diffuse	IV	0	82.4	0	82.4	Yes
SS_398	EP	M	63	distal	diffuse	II	0	83.5	0	83.5	Yes
SS_404	EP	F	40	distal	diffuse	IV	0	86.7	0	62.1	Yes
SS_405	EP	F	54	mid	diffuse	I	0	85.6	0	85.6	Yes
SS_408	EP	M	56	distal	diffuse	II	0	82.4	0	82.4	Yes
SS_409	EP	F	44	distal	diffuse	II	0	79.8	0	79.8	Yes
SS_412	EP	F	43	distal	diffuse	II	0	77.1	0	77.1	Yes
SS_416	EP	F	45	distal	diffuse	I	0	74.2	0	74.2	Yes
SS_418	EP	M	57	distal	diffuse	II	0	72.3	0	35.9	Yes
SS_423	EP	F	48	mid	diffuse	I	0	61.1	0	61.1	Yes
SS_429	EP	F	42	mid	diffuse	I	0	50	0	50	Yes
SS_430	EP	F	49	distal	diffuse	I	0	54.4	0	54.4	Yes
SS_432	EP	F	63	mid	diffuse	I	0	43.9	0	43.9	Yes
SS_006	EP	M	67	distal	intestinal	IV	1	9.1	1	9.1	Yes
SS_014	EP	M	68	distal	intestinal	III	1	20.6	1	15.3	Yes
SS_040	EP	M	60	distal	intestinal	III	1	92.4	1	7.1	Yes
SS_047	EP	M	71	distal	intestinal	III	1	31.1	1	28.2	Yes
SS_081	EP	M	52	mid	intestinal	IV	1	27.1	1	14.8	Yes
SS_083	EP	M	36	cardia	intestinal	III	1	18	1	11.8	Yes
SS_098	EP	M	46	distal	intestinal	III	1	18.4	1	7.1	Yes
SS_099	EP	M	58	distal	intestinal	III	1	17.1	1	6.6	Yes
SS_105	EP	M	59	distal	intestinal	III	1	23.6	1	19.8	Yes
SS_113	MP	M	52	distal	intestinal	III	1	21.8	1	13.6	Yes
SS_118	EP	M	62	distal	intestinal	III	1	23.3	1	12.5	Yes
SS_138	EP	M	51	distal	intestinal	II	1	34.4	1	21	Yes
SS_142	EP	M	61	mid	intestinal	IV	1	23.9	1	11.6	Yes
SS_147	EP	M	47	distal	intestinal	III	1	51.7	1	28.8	Yes
SS_148	EP	F	62	distal	intestinal	III	1	24.2	1	12.9	Yes
SS_149	EP	M	63	mid	intestinal	II	1	54.9	1	18.8	Yes
SS_152	EP	M	61	distal	intestinal	III	1	7.1	1	6.6	Yes
SS_162	EP	M	59	cardia	intestinal	III	1	22.6	1	21.6	Yes
SS_165	EP	F	59	distal	intestinal	III	1	10.2	1	7.8	Yes
SS_184	EP	M	64	cardia	intestinal	III	1	27.5	1	21.9	Yes
SS_199	EP	M	52	distal	intestinal	II	1	63.6	1	25.5	Yes
SS_216	EP	M	56	distal	intestinal	IV	1	10.1	1	5	Yes
SS_222	EP	M	59	cardia	intestinal	III	1	39.3	1	8.3	Yes
SS_224	EP	F	56	mid	intestinal	IV	1	56.1	1	31.1	Yes
SS_246	EP	M	51	distal	intestinal	III	1	54.1	1	20.3	Yes
SS_250	EP	M	55	distal	intestinal	II	1	42.7	1	23.3	Yes
SS_264	MP	M	64	distal	intestinal	II	1	20.7	1	18.4	Yes
SS_266	EP	M	70	distal	intestinal	III	1	58.3	1	52.8	Yes
SS_312	EP	F	55	distal	intestinal	III	1	30.3	1	16.2	Yes
SS_316	EP	F	55	distal	intestinal	IV	1	15.6	1	14.3	Yes
SS_318	EP	M	69	distal	intestinal	II	1	20.8	1	11.9	Yes
SS_326	EP	M	52	cardia	intestinal	II	1	27.9	1	19.1	Yes
SS_331	EP	M	55	distal	intestinal	II	1	45.6	1	29.5	Yes
SS_350	EP	M	63	mid	intestinal	II	1	22.1	1	12	Yes
SS_373	EP	M	65	distal	intestinal	II	1	112.2	1	87.1	Yes
SS_382	EP	M	65	mid	intestinal	IV	1	27.4	1	27.4	Yes
SS_383	EP	M	42	distal	intestinal	I	1	17.7	1	6.4	Yes
SS_386	EP	M	73	mid	intestinal	IV	1	23.4	1	16.3	Yes
SS_387	EP	M	65	distal	intestinal	II	1	43.5	1	28.6	Yes
SS_392	EP	M	59	mid	intestinal	II	1	18.4	1	5.5	Yes
SS_403	EP	M	62	distal	intestinal	III	1	14.5	1	6.8	Yes
SS_419	EP	F	51	mid	intestinal	IV	1	23.5	1	17.9	Yes
SS_425	EP	M	54	distal	intestinal	III	1	45.5	1	21.6	Yes
SS_427	EP	M	59	distal	intestinal	II	1	8.5	1	5.3	Yes
SS_288	EP	M	58	distal	intestinal	II	0	60.7	1	14.9	Yes
SS_328	EP	M	52	distal	intestinal	II	0	86.9	1	57.6	Yes
SS_413	EP	M	59	distal	intestinal	I	0	77.6	1	30.2	Yes
SS_424	EP	M	47	cardia	intestinal	II	0	65.5	1	44.1	Yes
SS_003	EP	M	61	distal	intestinal	III	0	161.2	0	21.4	Yes
SS_008	EP	F	66	mid	intestinal	III	0	147.8	0	133.1	Yes
SS_018	EP	M	64	distal	intestinal	III	0	109.4	0	109.4	Yes
SS_030	EP	M	56	distal	intestinal	II	0	102.9	0	102.9	Yes
SS_032	EP	M	48	distal	intestinal	IV	0	98.5	0	98.5	Yes
SS_033	EP	M	70	mid	intestinal	IV	0	98.8	0	98.8	Yes
SS_034	EP	M	48	distal	intestinal	III	0	94.6	0	94.6	Yes
SS_037	EP	F	60	distal	intestinal	II	0	80.3	0	80.3	Yes
SS_042	EP	F	61	distal	intestinal	II	0	94.1	0	46.3	Yes
SS_049	EP	M	60	distal	intestinal	I	0	82.4	0	82.4	Yes
SS_054	EP	M	66	cardia	intestinal	II	0	79.6	0	79.6	Yes
SS_057	EP	M	59	distal	intestinal	II	0	73.6	0	73.6	Yes
SS_067	EP	F	49	cardia	intestinal	I	0	64.6	0	64.6	Yes
SS_082	EP	F	74	distal	intestinal	I	0	151.8	0	151.8	Yes
SS_088	EP	M	58	mid	intestinal	I	0	152.8	0	41.9	Yes
SS_089	EP	F	47	distal	intestinal	II	0	149.3	0	149.3	Yes
SS_091	EP	F	60	distal	intestinal	II	0	117.2	0	117.2	Yes
SS_095	EP	M	63	cardia	intestinal	II	0	106.2	0	106.2	Yes
SS_097	EP	M	56	cardia	intestinal	III	0	53	0	19.8	Yes
SS_100	MP	M	60	mid	intestinal	II	0	121.8	0	121.8	Yes
SS_101	EP	M	53	distal	intestinal	II	0	73.2	0	73.2	Yes
SS_107	EP	M	58	distal	intestinal	IV	0	60.3	0	60.3	Yes
SS_108	EP	M	52	mid	intestinal	II	0	110.3	0	110.3	Yes
SS_109	EP	M	36	mid	intestinal	I	0	111.1	0	7.5	Yes
SS_117	EP	M	56	distal	intestinal	III	0	97.5	0	97.5	Yes
SS_121	EP	M	62	cardia	intestinal	II	0	61.7	0	61.7	Yes
SS_122	EP	M	55	distal	intestinal	II	0	92	0	92	Yes
SS_126	EP	F	42	whole	intestinal	I	0	84.1	0	84.1	Yes
SS_132	EP	F	63	distal	intestinal	III	0	74.3	0	74.3	Yes
SS_134	EP	M	61	distal	intestinal	IV	0	60.2	0	60.2	Yes
SS_136	EP	M	42	distal	intestinal	III	0	77.8	0	77.8	Yes
SS_141	EP	F	61	distal	intestinal	II	0	61.1	0	61.1	Yes
SS_146	EP	M	67	mid	intestinal	I	0	57.4	0	57.4	Yes
SS_157	EP	M	45	distal	intestinal	I	0	57.3	0	57.3	Yes
SS_160	EP	M	58	distal	intestinal	I	0	92.4	0	92.4	Yes
SS_161	EP	F	42	distal	intestinal	II	0	118.7	0	118.7	Yes
SS_166	EP	M	60	mid	intestinal	I	0	99.2	0	99.2	Yes
SS_167	EP	M	38	mid	intestinal	II	0	130	0	130	Yes
SS_175	EP	M	61	distal	intestinal	II	0	116.6	0	116.6	Yes
SS_177	EP	F	58	distal	intestinal	III	0	77.9	0	77.9	Yes
SS_183	EP	M	56	mid	intestinal	II	0	97.5	0	97.5	Yes
SS_186	EP	M	66	mid	intestinal	II	0	114.9	0	114.9	Yes
SS_188	EP	M	67	whole	intestinal	III	0	84.5	0	84.5	Yes
SS_192	EP	M	65	distal	intestinal	II	0	71.3	0	71.3	Yes
SS_196	EP	M	54	cardia	intestinal	II	0	75.4	0	15.8	Yes
SS_201	EP	M	72	distal	intestinal	III	0	70.1	0	70.1	Yes
SS_203	EP	M	55	whole	intestinal	II	0	62	0	62	Yes
SS_204	EP	F	44	distal	intestinal	II	0	69	0	44	Yes
SS_205	EP	F	45	distal	intestinal	I	0	68.4	0	68.4	Yes
SS_214	EP	M	56	distal	intestinal	III	0	49.3	0	49.3	Yes
SS_218	EP	M	53	mid	intestinal	IV	0	106.6	0	106.6	Yes
SS_220	EP	M	51	mid	intestinal	II	0	123.6	0	123.6	Yes
SS_231	EP	M	49	cardia	intestinal	II	0	147.4	0	145.8	Yes
SS_233	EP	M	43	distal	intestinal	II	0	117.1	0	117.1	Yes
SS_253	EP	M	50	mid	intestinal	III	0	98.5	0	98.5	Yes
SS_262	EP	M	65	mid	intestinal	II	0	88.3	0	88.3	Yes
SS_279	EP	M	67	mid	intestinal	I	0	62.8	0	62.8	Yes
SS_281	EP	F	44	distal	intestinal	IV	0	66.4	0	66.4	Yes
SS_286	EP	M	43	mid	intestinal	II	0	61.9	0	61.9	Yes
SS_287	EP	M	51	distal	intestinal	I	0	60.7	0	29.2	Yes
SS_290	EP	M	54	distal	intestinal	III	0	49	0	49	Yes
SS_291	EP	M	42	distal	intestinal	I	0	51.5	0	51.5	Yes
SS_292	EP	M	72	distal	intestinal	II	0	53.6	0	12.6	Yes
SS_293	EP	M	68	mid	intestinal	II	0	43.8	0	43.8	Yes
SS_296	EP	F	54	mid	intestinal	III	0	122	0	122	Yes
SS_314	EP	M	60	whole	intestinal	II	0	94.2	0	94.2	Yes
SS_319	EP	M	49	whole	intestinal	II	0	61.9	0	61.9	Yes
SS_322	EP	M	59	distal	intestinal	III	0	28.2	0	28.2	Yes
SS_323	EP	M	62	mid	intestinal	II	0	88.9	0	88.9	Yes
SS_332	EP	M	62	whole	intestinal	II	0	82.8	0	82.8	Yes
SS_334	EP	M	70	mid	intestinal	II	0	81.2	0	36	Yes
SS_341	EP	M	51	distal	intestinal	III	0	61.9	0	61.9	Yes
SS_344	EP	M	58	distal	intestinal	II	0	61.5	0	61.5	Yes
SS_351	EP	F	68	cardia	intestinal	II	0	59.3	0	39.2	Yes
SS_352	EP	M	64	cardia	intestinal	II	0	11.4	0	11.1	Yes
SS_353	EP	M	63	distal	intestinal	II	0	51.3	0	51.3	Yes
SS_354	EP	F	62	mid	intestinal	I	0	49.9	0	49.9	Yes
SS_355	EP	F	60	mid	intestinal	I	0	39.7	0	39.7	Yes
SS_358	EP	F	61	distal	intestinal	I	0	73.7	0	73.7	Yes
SS_359	EP	M	60	cardia	intestinal	II	0	93.7	0	93.7	Yes
SS_361	EP	M	61	distal	intestinal	II	0	152	0	19.4	Yes
SS_363	EP	F	49	distal	intestinal	I	0	143.8	0	143.8	Yes
SS_379	EP	M	48	distal	intestinal	IV	0	51.8	0	51.8	Yes
SS_384	EP	M	58	mid	intestinal	IV	0	55.2	0	55.2	Yes
SS_396	EP	M	60	cardia	intestinal	III	0	74.9	0	74.9	Yes
SS_399	EP	M	49	distal	intestinal	II	0	87.8	0	87.8	Yes
SS_402	EP	M	72	distal	intestinal	II	0	87.5	0	55.8	Yes
SS_406	EP	F	45	distal	intestinal	I	0	84.5	0	84.5	Yes
SS_414	EP	F	51	cardia	intestinal	I	0	73.9	0	73.9	Yes
SS_415	EP	M	64	mid	intestinal	II	0	74.3	0	74.3	Yes
SS_422	EP	M	70	distal	intestinal	III	0	60	0	60	Yes
SS_310	EP	M	52	distal	mixed	IV	1	20.9	1	17.5	Yes
SS_336	EP	M	59	mid	mixed	II	1	28.8	1	23	Yes
SS_009	EP	F	70	distal	mixed	III	0	66.8	0	66.8	Yes
SS_063	MP	M	54	distal	mixed	II	0	65.9	0	65.9	Yes
SS_085	EP	M	44	distal	mixed	II	0	76.1	0	76.1	Yes
SS_143	EP	M	69	mid	mixed	II	0	67.2	0	67.2	Yes
SS_178	EP	M	67	cardia	mixed	III	0	114.2	0	114.2	Yes
SS_200	EP	M	69	distal	mixed	II	0	70.8	0	70.8	Yes
SS_244	EP	M	65	distal	mixed	II	0	112.6	0	112.6	Yes
SS_260	EP	M	62	cardia	mixed	II	0	87.3	0	87.3	Yes
SS_315	EP	M	58	distal	mixed	IV	0	98.5	0	98.5	Yes
SS_420	EP	M	54	mid	mixed	I	0	61.6	0	61.6	Yes
SS_426	EP	M	53	distal	mixed	II	0	63	0	63	Yes

## Sheet: MDACC
GEO ID	Array id	Subgroup	Sex	Age	Stage	Death (1=yes, 0=no)	OS.m	Chemotherapy	RadiationTherapy
MDA001	32783	EP	M	66	3	1	13.3333	Yes	Yes
MDA002	33521	EP	F	57	3	1	12.0667	Yes	Yes
MDA003	33620	EP	M	50	4	1	20.4667	Yes	Yes
MDA004	34085	MP	M	49	3	1	5.36667	Yes	No
MDA005	35377	EP	F	55	4	1	24.5667	Yes	No
MDA006	36504	EP	M	54	3	1	76.5333	Yes	Yes
MDA007	36802	EP	F	43	4	1	4.2	Yes	No
MDA008	37460	EP	F	52	4	1	5.36667	Yes	No
MDA009	37886	EP	M	74	3	1	29.2667	Yes	Yes
MDA010	38963	EP	M	76	3	0	89.1667	Yes	Yes
MDA011	39020	EP	F	46	4	0	85.7667	Yes	No
MDA012	39289	EP	M	55	4	1	6.13333	Yes	No
MDA013	39385	EP	M	66	3	0	84.9667	Yes	Yes
MDA014	39405	EP	F	76	2	1	21.2667	Yes	Yes
MDA015	39762	EP	F	77	4	1	29	Yes	No
MDA016	40838	EP	F	70	2	1	30.6	Yes	Yes
MDA017	42653	MP	M	74	4	1	17.6333	Yes	No
MDA018	42879	EP	M	46	4	1	4.46667	Yes	No
MDA019	42955	EP	M	62	4	1	9.33333	Yes	No
MDA020	45866	EP	F	73	4	1	26.2667	Yes	Yes
MDA021	46051	MP	F	76	2	1	9.96667	Yes	Yes
MDA022	46491	EP	M	64	3	1	8.66667	Yes	No
MDA023	47224	EP	F	52	4	1	12	Yes	No
MDA024	47328	MP	F	68	4	1	28.1667	Yes	Yes
MDA025	47498	EP	M	54	4	1	2.73333	Yes	No
MDA026	48454	MP	M	50	4	1	23.1667	Yes	No
MDA027	48544	EP	M	38	4	1	2.63333	Yes	No
MDA028	48612	EP	M	44	4	1	40.5333	Yes	Yes
MDA029	48758	EP	M	33	3	1	41	Yes	Yes
MDA030	49032	MP	M	48	4	1	3	Yes	No
MDA031	49745	EP	M	58	2	0	60.2667	Yes	Yes
MDA032	49783	EP	M	34	4	1	6.46667	Yes	No
MDA033	50555	MP	M	46	4	1	2.56667	Yes	No
MDA034	50973	EP	M	66	1	0	52.0333	Yes	Yes
MDA035	51098	MP	M	78	3	1	14.5333	Yes	Yes
MDA036	52750	EP	M	74	3	0	20.9667	Yes	No
MDA037	53375	EP	F	59	3	0	2	Yes	No
MDA038	53854	MP	M	63	4	1	15.1667	Yes	No
MDA039	53999	EP	M	71	2	1	41.5	Yes	Yes
MDA040	54052	EP	M	39	2	0	0.166667	Yes	No

## Sheet: ACRG
GEO_ID	SCRI No.	Sample Name	Subgroup	MLH1 IHC	Recur	DFS.m	Death	OS.m	ACRG.sub	sex	age	Pathology	EBV ISH 0: negative 1: positive NA: Not available (no available tumor blocks)	WHO 1=w/d adeno 2=m/d adeno 3=p/d adeno 4=signet ring 5= mucinous 6=papillary adeno 7=adenosquamous 8=undifferentiated ca 9=hepatoid adenoca 10=tubular adenoca 11=others (text)	WHO_simple	LAUREN 1=intestinal, 2=diffuse, 3=mixed	Perineural Invasion(PNI) 0=(-), 1=(+), blank (not reported)	VENOUS INVASION 0=(-), 1=(+), blank (not reported)	lymphatic, lymphovascular inv 0=(-), 1=(+), blank (not reported)	tumor type	stage(TNM)	T	N	M	pStage	Stage	Lauren	pnode	# of positive node (+)	revised location
GSM1523727	107	107T	EP	negative	0	3.96667	0	88.7333	MSI	M	67	Tubular adenoca, MD, intestinal	0	2	w/d~m/d	1	0	0	0	B-Ⅱ	pT2N1	2	1	0	II	II	intestinal	20	3	body
GSM1523728	108	108T	EP	positive	0	4.03333	0	88.2333	MSI	F	68	Tubular adenoca, PD, intestinal	NA	3	p/d	1	0		0	B-Ⅲ	pT2N1	2	1	0	II	II	intestinal	40	1	body
GSM1523729	109	109T	EP	positive	0	74.9667	0	88.2333	TP53positive	F	42	Tubular adenoca, PD, diffuse	0	3	p/d	2	0		0	B-Ⅲ	pT2N1	2	1	0	II	II	diffuse	21	1	antrum
GSM1523744	160	160T	EP	Negative	0	89.7667	0	105.7	MSI	M	69	Adenoca, PD, diffuse	0	3	p/d	2				B-Ⅱ	pT2N1	2	1	0	II	II	diffuse	24	3	antrum
GSM1523745	164	164T	EP	positive	0	84.6	0	105.533	TP53neg	M	68	Adenoca, PD, diffuse	0	3	p/d	2			1	B-Ⅲ	pT3N2	3	2	0	III	III	diffuse	52	11	antrum
GSM1523746	165	165T	EP	positive	1	5.76667	1	25.5	TP53neg	M	56	Adenoca, MD to PD, mixed	0	3	p/d	3			1	B-Ⅲ	pT2N1	2	1	0	II	II	mixed	22	5	antrum
GSM1523747	168	168T	EP	positive	1	6.36667	1	8.7	TP53positive	M	60	Adenoca, PD, mixed	0	3	p/d	2			1	B-Ⅱ	pT2N2	2	2	0	III	III	mixed	27	10	antrum
GSM1523748	169	169T	EP	positive	0	81.3667	0	104.933	TP53positive	F	68	PD adenoca and signet-ring cell ca, diffuse	0	3	p/d	2	1		1	B-Ⅲ	pT3N1	3	1	0	III	III	diffuse	26	1	antrum
GSM1523765	235	235T	EP	negative	1	9.6	1	14.2	TP53neg	F	52	Adenoca, MD, diffuse	0	2	w/d~m/d	2	1		1	B-Ⅲ	pT3N2	3	2	0	III	III	diffuse	41	7	body
GSM1523768	244	244T	MP	positive	1	9.4	1	24.2333	TP53neg	M	52	Tubular adenoca, MD, intestinal	0	2	w/d~m/d	1	1		1	B-Ⅲ	pT2N2	2	2	0	III	III	intestinal	26	9	body
GSM1523769	253	253T	MP	positive	1	9.8	1	13.7333	TP53neg	F	71	Signet ring cell ca, diffuse	0	4	signet	2	1		1	B-Ⅳ	pT3N3	3	3	0	IV	IV	diffuse	42	18	antrum
GSM1523770	255	255T	EP	negative	0	12.2333	1	22.0667	MSI	M	63	Adenoca, PD, intestinal	0	3	p/d	1				B-Ⅲ	pT2N1	2	1	0	II	II	intestinal	43	3	body
GSM1523771	256	256T	MP	positive	1	8.93333	1	12.6667	EMT	F	62	Tubular adenoca, PD, diffuse	0	3	p/d	2	0		1	B-Ⅲ	pT4N2M1	4	2	1	IV	IV	diffuse	41	15	antrum
GSM1523772	263	263T	MP	positive	1	5.8	1	10.0333	EMT	F	58	Adenoca, PD, diffuse	0	3	p/d	2				B-Ⅳ	pT3N1M1	3	1	1	IV	IV	diffuse	19	3	antrum
GSM1523773	268	268T	MP	positive	1	2.8	1	4.33333	EMT	F	75	Signet ring cell ca, diffuse	0	4	signet	2			1	B-Ⅳ	pT3N3	3	3	0	IV	IV	diffuse	62	60	body
GSM1523774	269	269T	MP	positive	0	67.0667	0	97.7	EMT	M	56	Adenoca, MD, intestinal	0	2	w/d~m/d	1			1	B-Ⅲ	pT2N2	2	2	0	III	III	intestinal	29	10	antrum
GSM1523775	270	270T	EP	negative	0	95.2333	0	97.6	MSI	F	77	Adenoca, PD, diffuse	0	3	p/d	2			0	B-Ⅱ	pT2N1	2	1	0	II	II	diffuse	32	2	antrum
GSM1523776	275	275T	EP	Negative	0	97.2	0	97.4667	MSI	M	48	Adenoca, PD, diffuse	0	3	p/d	2			1	B-Ⅱ	pT2N1	2	1	0	II	II	diffuse	50	4	antrum
GSM1523777	321	321T	EP	positive	0	62.2	0	92.9333	TP53neg	M	60	Adenoca, MD, intestinal	0	2	w/d~m/d	1	0		0	B-Ⅰ	pT2N3	2	3	0	IV	IV	intestinal	62	18	antrum
GSM1523778	322	322T	MP	positive	0	11.7	0	92.6333	TP53neg	F	56	Signet ring cell ca, diffuse	0	4	signet	2	0		1	B-Ⅲ	pT3N2	3	2	0	III	III	diffuse	43	10	body
GSM1523779	323	323T	EP	negative	0	74.2	0	92.6	MSI	F	77	Adenoca, PD, diffuse	0	3	p/d	2	0		1	B-Ⅱ	pT3N2	3	2	0	III	III	diffuse	37	7	antrum
GSM1523780	324	324T	MP	Negative	1	2.63333	1	16.4	MSI	F	84	adenoca, MD	0	2	w/d~m/d	1	0		0	B-III	T4N1	4	1	0	IV	IV	intestinal	11	2	antrum
GSM1523781	325	325T	EP	positive	0	2.23333	1	2.93333	TP53neg	F	37	Tubular adenoca, MD, intestinal	0	2	w/d~m/d	1	1		1	B-Ⅲ	pT2N3	2	3	0	IV	IV	intestinal	31	29	antrum
GSM1523782	326	326T	EP	positive	1	0.4	1	4.4	TP53positive	M	63	Mucinous adenoca, MD, intestinal	0	5	mucinous	1	0		1	B-Ⅰ	pT2N3	2	3	0	IV	IV	intestinal	26	18	antrum
GSM1523783	327	327T	EP	positive	0	89.1	0	91.9333	TP53positive	F	55	Mucinous adenoca	0	5	mucinous	2	0	1	1	B-Ⅲ	pT2N2	2	2	0	III	III	diffuse	49	10	body
GSM1523784	328	328T	EP	positive	0	84.3	0	91.3	TP53neg	F	44	Adenoca, PD, diffuse	NA	3	p/d	2	0		0	B-Ⅱ	pT2N2	2	2	0	III	III	diffuse	72	7	body
GSM1523785	329	329T	EP	positive	0	8.9	1	11.7667	MSI	F	60	Tubular adenoca, PD, intestinal		3	p/d	1	0	0	1	B-Ⅲ	pT2N1	2	1	0	II	II	intestinal	35	5	antrum
GSM1523786	330	330T	EP	positive	0	23.5333	1	28.4667	TP53positive	F	44	Tubular adenoca, PD, diffuse	0	3	p/d	2	1	0	1	B-Ⅳ	pT2N3M1	2	3	1	IV	IV	diffuse	25	17	whole
GSM1523787	331	331T	EP	positive	0	84.4333	0	89.6333	TP53positive	F	57	Tubular adenoca, MD, intestinal	0	2	w/d~m/d	1	0	1	0	B-Ⅳ	pT2N3	2	3	0	IV	IV	intestinal	74	21	body
GSM1523788	333	333T	MP	positive	1	7.66667	1	8.26667	EMT	F	42	Signet ring cell ca	0	4	signet	2			1	B-IV	pT2N3M1	2	3	1	IV	IV	diffuse	34	34	body
GSM1523789	336	336T	MP	positive	1	8.43333	1	11.8	TP53neg	M	69	Signet ring cell ca, diffuse	0	4	signet	2	0	0	1	B-Ⅲ	pT2N3M1	2	3	1	IV	IV	diffuse	52	18	antrum
GSM1523790	337	337T	MP	negative	1	57.2667	0	80.9333	MSI	M	62	Tubular adenoca, MD, intestinal	0	2	w/d~m/d	1	0	0	0	B-Ⅱ	pT2N1	2	1	0	II	II	intestinal	46	1	body
GSM1523791	338	338T	EP	negative	0	58.7	0	81.1333	MSI	M	60	Tubular adenoca, MD, intestinal	0	2	w/d~m/d	1	0	0	0	B-Ⅱ	pT2N0	2	0	0	I	I	intestinal	26	0	antrum
GSM1523792	339	339T	EP	positive	0	59.8333	0	80.8	TP53neg	M	55	Tubular adenoca, WD, intestinal	0	1	w/d~m/d	1	0	0	0	B-Ⅱ	pT2N0	2	0	0	I	I	intestinal	29	0	antrum
GSM1523793	341	341T	EP	positive	0	12.5667	0	80.7333	TP53positive	F	82	Tubular adenoca, PD with neuroendocrine differentiation, diffuse	0	3, 11(neuroendocrine differentiation)	p/d	2	0	0	1	B-Ⅱ	pT2N1	2	1	0	II	II	diffuse	37	3	body
GSM1523794	343	343T	EP	positive	1	0.633333	1	27	MSI	M	67	Tubular adenoca, PD, diffuse	0	3	p/d	2	0	0	1	B-Ⅰ	pT2N3	2	3	0	IV	IV	diffuse	35	16	cardia
GSM1523795	346	346T	EP	positive	0	49.0667	0	80.0667	TP53positive	M	70	Tubular adenoca, MD, intestinal	0	2	w/d~m/d	1	0	0	0	B-Ⅱ	pT2N0	2	0	0	I	I	intestinal	47	0	body, antrum
GSM1523796	355	355T	MP	positive	1	49.8667	1	57.6333	EMT	M	53	Tubular adenoca, MD, intestinal	0	2	w/d~m/d	1	0	0	0	B-Ⅲ	pT3N1	3	1	0	III	III	intestinal	67	1	body
GSM1523797	361	361T	EP	positive	1	24.5	1	28.2667	MSI	M	63	Tubular adenoca, MD, intestinal	0	2	w/d~m/d	1	0	1	1	B-Ⅱ	pT3N2	3	2	0	III	III	intestinal	29	15	antrum
GSM1523798	363	363T	MP	positive	0	28.0667	1	61.8333	EMT	M	84	Tubular adenoca, PD, diffuse	1	3	p/d	2	1	0	0	B-Ⅲ	pT2N1	2	1	0	II	II	diffuse	19	5	body
GSM1523799	369	369T	EP	positive	0	3.1	0	77.5	TP53positive	M	81	undifferentiated ca, intestinal		8	others	1	0	0	1	B-Ⅱ	pT2N1	2	1	0	II	II	intestinal	47	4	body
GSM1523800	372	372T	EP	negative	0	48.6667	0	76.9333	MSI	M	73	Tubular adenoca, MD, intestinal	0	2	w/d~m/d	1	0	0	0	B-Ⅱ	pT2N2	2	2	0	III	III	intestinal	59	11	body
GSM1523801	374	374T	EP	negative	0	60.6333	0	76.9333	MSI	M	74	Tubular adenoca, MD, indeterminate		2	w/d~m/d	1	0	0	1	B-Ⅲ	pT2N1	2	1	0	II	II	mixed	36	4	antrum
GSM1523802	375	375T	EP	positive	0	1.2	0	76.7667	TP53neg	F	70	Tubular adenoca, PD, intestinal	0	3	p/d	1	0	0	0	B-Ⅱ	pT2N1	2	1	0	II	II	intestinal	24	1	antrum
GSM1523803	376	376T	EP	Negative	0	0.633333	1	7.06667	TP53positive	F	72	undifferentiated ca, indeterminate		8	others	2	1	1	1	B-Ⅲ	pT3N3	3	3	0	IV	IV	mixed	36	27	cardia
GSM1523804	377	377T	EP	positive	0	60.0667	0	76.7	TP53positive	F	37	mucinous adenoca(signet-ring cell type), diffuse	0	5	mucinous	2	1	1	1	B-Ⅱ	pT3N1	3	1	0	III	III	diffuse	38	3	antrum
GSM1523805	385	385T	MP	positive	0	2.96667	1	4.46667	MSI	F	72	Tubular adenoca, PD, mixed	0	3	p/d	3	0	0	1	B-Ⅲ	pT3N2	3	2	0	III	III	mixed	17	11	body
GSM1523806	388	388T	EP	positive	1	0.533333	1	12.7	TP53neg	M	68	Tubular adenoca, MD, intestinal	0	2	w/d~m/d	1	1	0	1	B-Ⅳ	pT3N2	3	2	0	III	III	intestinal	32	13	body
GSM1523807	394	394T	EP	positive	0	71.6667	0	73.7333	TP53neg	F	70	Tubular adenoca, WD, intestinal	NA	1	w/d~m/d	1	0	0	1	B-Ⅱ	pT2N1	2	1	0	II	II	intestinal	67	3	antrum
GSM1523808	395	395T	MP	positive	0	72.5	0	73.5	MSI	M	56	Tubular adenoca, PD, diffuse	0	3	p/d	2	0	0	0	B-Ⅲ	pT3N1	3	1	0	III	III	diffuse	20	5	antrum
GSM1523809	396	396T	EP	positive	0	11.5333	0	73.4333	TP53positive	M	77	Tubular adenoca, MD, intestinal	NA	2	w/d~m/d	1	0	0	1	B-Ⅱ	pT2N1	2	1	0	II	II	intestinal	20	2	antrum
GSM1523810	397	397T	EP	Negative	0	0.733333	0	73.0667	MSI	M	66	Tubular adenoca, PD, intestinal	0	3	p/d	1	0	0	1	B-Ⅱ	pT2N0	2	0	0	I	I	intestinal	21	0	antrum
GSM1523811	399	399T	EP	negative	0	4.8	0	72.8667	MSI	F	80	Tubular adenoca, PD, intestinal	0	3	p/d	1	0	0	0	B-Ⅱ	pT2N0	2	0	0	I	I	intestinal	33	0	antrum
GSM1523812	401	401T	MP	positive	0	59	0	72.8333	TP53positive	M	62	Tubular adenoca, PD, diffuse	1	3	p/d	2	0	0	0	B-Ⅲ	pT3N1	3	1	0	III	III	diffuse	32	5	body
GSM1523813	402	402T	MP	negative	0	59.3667	0	72.8333	MSI	M	70	Signet ring cell ca, diffuse	0	4	signet	2	0	0	1	B-Ⅲ	pT3N1	3	1	0	III	III	diffuse	53	5	antrum
GSM1523814	405	405T	EP	positive	0	59.4667	0	72.7333	TP53positive	M	68	hepatoid adenoca, indeterminate	0	9	hepatoid	1	0	0	1	B-Ⅱ	pT2N1	2	1	0	II	II	intestinal	31	2	body
GSM1523815	413	413T	MP	positive	1	18.7667	1	25.1667	TP53neg	M	64	composite adenoca and neuroendocrine ca, mixed	0	11(composite adenoca and neuroendocrine ca)	others	3	0	0	1	B-Ⅲ	pT2N2	2	2	0	III	III	mixed	66	10	antrum
GSM1523816	414	414T	EP	positive	0	36.5333	0	72.0667	TP53neg	M	66	Tubular adenoca, MD, intestinal		2	w/d~m/d	1	1	0	0	B-Ⅱ	pT2N1	2	1	0	II	II	intestinal	52	3	cardia
GSM1523817	415	415T	EP	positive	1	5.83333	1	6.23333	TP53neg	M	73	PD adenoca with neuroendocrine differentiation, indeterminate	0	3	p/d	2	0	1	1	B-Ⅱ	pT3N3	3	3	0	IV	IV	diffuse	28	19	body
GSM1523818	416	416T	EP	positive	1	7.86667	1	9.83333	TP53positive	F	66	Tubular adenoca, PD, diffuse	0	3	p/d	2	0	0	1	B-Ⅳ	pT3N3	3	3	0	IV	IV	diffuse	55	43	body
GSM1523819	419	419T	EP	positive	0	8.1	1	10.1	TP53positive	F	77	Tubular adenoca, MD, intestinal	0	2	w/d~m/d	1	1	0	1	B-Ⅳ	pT4N1	4	1	0	IV	IV	intestinal	36	6	cardia
GSM1523820	420	420T	EP	positive	0	0.766667	1	23.7	TP53positive	M	64	Tubular adenoca, MD, intestinal	0	2	w/d~m/d	1	1	0	1	B-Ⅲ	pT3N1	3	1	0	III	III	intestinal	11	1	cardia
GSM1523821	421	421T	EP	Negative	0	63.8333	0	71.1	MSI	M	64	Tubular adenoca, MD, intestinal	0	2	w/d~m/d	1	0	0	1	B-Ⅱ	pT4N1	4	1	0	IV	IV	intestinal	30	2	body
GSM1523822	422	422T	MP	Negative	0	59.7	0	70.9667	MSI	M	66	Tubular adenoca, MD, intestinal	0	2	w/d~m/d	1	0	0	1	B-Ⅲ	pT2N0	2	0	0	I	I	intestinal	38	0	antrum
GSM1523823	423	423T	EP	negative	0	59.2	0	70.9	MSI	F	64	Tubular adenoca, MD, intestinal	0	2	w/d~m/d	1	0	1	1	B-Ⅱ	pT2N2	2	2	0	III	III	intestinal	55	10	antrum
GSM1523824	424	424T	EP	positive	0	70.2667	0	70.6667	TP53neg	M	64	Tubular adenoca, MD, intestinal	0	2	w/d~m/d	1	0	1	1	B-Ⅲ	pT2N1	2	1	0	II	II	intestinal	48	2	body
GSM1523825	425	425T	EP	Negative	1	2.83333	1	4	MSI	M	69	Tubular adenoca, PD, intestinal	0	3	p/d	1	0	1	1	B-Ⅱ	pT3N2	3	2	0	III	III	intestinal	16	12	antrum
GSM1523826	426	426T	EP	positive	0	1.83333	1	2.7	TP53neg	M	74	Tubular adenoca, PD, intestinal	0	3	p/d	1	1	1	1	B-Ⅱ	pT3N1	3	1	0	III	III	intestinal	22	6	antrum
GSM1523827	427	427T	EP	positive	0	69.5333	0	70.0333	TP53neg	F	36	mucinous adenoca (signet-ring cell type), diffuse		5	mucinous	2	0	1	1	B-Ⅱ	pT3N1	3	1	0	III	III	diffuse	56	6	body
GSM1523828	428	428T	MP	positive	1	1.36667	1	5.86667	MSI	M	72	papillary adenoca, MD, intestinal	0	6,2	papillary	1	0	1	1	B-Ⅱ	pT3N3	3	3	0	IV	IV	intestinal	33	22	antrum
GSM1523829	430	430T	EP	positive	0	47.4333	0	69.8333	TP53neg	M	68	Tubular adenoca, WD, intestinal	0	1	w/d~m/d	1	0	0	0	B-I	T2N0	2	0	0	II	II	intestinal	45	0	antrum
GSM1523830	431	431T	EP	Negative	1	32.4333	1	53.4333	MSI	M	59	①Tubular adenoca, MD, intestinal		2	w/d~m/d	1	0	0	1	B-III	pT2N1	2	1	0	II	II	intestinal	23	1	antrum
GSM1523831	432	432T	EP	positive	1	0.1	1	30.9	TP53positive	M	68	Tubular adenoca, PD, indeterminate	0	3	p/d	2	0	1	1	B-Ⅱ	pT2N1M1	2	1	1	IV	IV	diffuse	22	4	antrum
GSM1523832	433	433T	EP	positive	1	6.7	1	17.6667	TP53positive	M	62	Tubular adenoca, PD, intestinal	0	3	p/d	1	1	1	1	B-Ⅲ	pT2N2	2	2	0	III	III	intestinal	46	15	body
GSM1523833	437	437T	EP	Negative	1	8.03333	1	8.86667	MSI	M	65	Signet ring cell ca, diffuse	0	4	signet	2	1	0	1	B-Ⅲ	pT3N3	3	3	0	IV	IV	diffuse	89	51	antrum
GSM1523834	438	438T	MP	positive	1	18.2	1	44.5667	TP53positive	F	66	Signet ring cell ca, diffuse		4	signet	2	1	0	1	B-Ⅲ	pT3N1	3	1	0	III	III	diffuse	29	4	body
GSM1523835	440	440 T	MP	positive	0	59.0333	0	69.3	EMT	M	54	Tubular adenoca, MD, intestinal	0	2	w/d~m/d	1	0	0	1	B-Ⅱ	pT2N1	2	1	0	II	II	intestinal	35	1	body
GSM1523836	441	441T	EP	positive	0	59.9667	0	69.2333	TP53positive	M	56	Tubular adenoca, MD, intestinal	0	2	w/d~m/d	1	0	0	0	B-Ⅲ	pT3N1	3	1	0	III	III	intestinal	31	1	body
GSM1523837	442	442T	EP	positive	0	3	1	26.8333	TP53neg	M	70	Tubular adenoca, MD, intestinal	0	2	w/d~m/d	1	1	0	0	B-Ⅱ	pT2N0	2	0	0	I	I	intestinal	13	0	body
GSM1523838	443	443T	EP	negative	0	9.7	1	10.3333	MSI	M	65	Tubular adenoca, MD, intestinal	0	2	w/d~m/d	1	0	0	1	B-Ⅲ	pT3N2	3	2	0	III	III	intestinal	47	7	antrum
GSM1523839	444	444T	MP	positive	0	68.2	0	69.1333	TP53neg	M	57	mucinous adenoca(signet-ring cell type), diffuse	0	5	mucinous	2	0	0	1	B-Ⅱ	pT3N2	3	2	0	III	III	diffuse	60	12	body
GSM1523840	445	445T	EP	positive	1	5.66667	1	22.8333	TP53positive	M	78	PD carcinoma with neuroendocrine and squamous differentiation, indeterminate	0	11	others	2	0	1	1	B-Ⅱ	pT2N1	2	1	0	II	II	diffuse	64	1	cardia
GSM1523841	446	446T	EP	positive	1	17.2667	1	42.0667	TP53positive	M	65	Tubular adenoca, PD, mixed	1	3	p/d	3	1	0	0	B-Ⅲ	pT2N1	2	1	0	II	II	mixed	69	1	body
GSM1523842	447	447T	EP	positive	0	46.2	1	48.7333	TP53neg	M	70	Tubular adenoca, PD, diffuse	0	3	p/d	2	1	0	1	B-Ⅱ	pT2N1	2	1	0	II	II	diffuse	34	6	antrum
GSM1523843	448	448T	EP	positive	1	10.8333	1	25.8667	TP53neg	F	65	Tubular adenoca, PD, diffuse	0	3	p/d	2	1	0	1	B-Ⅲ	pT4N2M1	4	2	1	IV	IV	diffuse	54	15	antrum
GSM1523844	450	450T	MP	positive	1	34.6667	0	68.9	EMT	M	54	Tubular adenoca, PD, intestinal	0	3	p/d	1	1	0	1	B-Ⅱ	pT3N2	3	2	0	III	III	intestinal	14	9	antrum
GSM1523845	451	451T	MP	positive	0	6.1	1	9.66667	TP53positive	F	77	undifferentiated ca, diffuse	0	8	others	2	0	1	1	B-Ⅱ	pT3N3	3	3	0	IV	IV	diffuse	25	19	antrum
GSM1523846	455	455T	MP	positive	0	43.8	0	68.3667	EMT	M	63	Tubular adenoca, PD, diffuse	1	3	p/d	2	0	0	1	B-Ⅲ	pT2N2	2	2	0	III	III	diffuse	36	15	cardia
GSM1523847	456	456T	EP	negative	0	58.8	0	68.1333	MSI	F	31	undifferentiated ca, intestinal	0	8	others	1	0	0	0	B-Ⅱ	pT2N1	2	1	0	II	II	intestinal	51	4	antrum
GSM1523848	457	457T	MP	positive	0	49.0333	0	68.1333	EMT	M	68	undifferentiated ca, diffuse	1	8	others	2	0	0	1	B-Ⅱ	pT3N1	3	1	0	III	III	diffuse	35	5	body
GSM1523849	459	459T	MP	positive	1	0.533333	1	28.0333	EMT	M	65	Tubular adenoca, MD, intestinal	0	2	w/d~m/d	1	0	1	1	B-Ⅲ	pT3N1	3	1	0	III	III	intestinal	30	6	antrum
GSM1523850	460	460T	MP	positive	1	10.0333	1	36.4	EMT	M	38	Signet ring cell ca, diffuse	0	4	signet	2	1	0	1	B-Ⅳ	pT4N2	4	2	0	IV	IV	diffuse	32	9	body
GSM1523851	465	465T	EP	negative	0	9.16667	0	67.2333	MSI	F	77	Tubular adenoca, MD, intestinal	0	2	w/d~m/d	1	0	0	1	B-Ⅲ	pT2N0	2	0	0	I	I	intestinal	40	0	antrum
GSM1523852	469	469T	EP	positive	0	27.8	1	31	TP53neg	M	55	Tubular adenoca, MD, intestinal	0	2	w/d~m/d	1	1	0	1	B-Ⅲ	pT3N1	3	1	0	III	III	intestinal	37	5	antrum
GSM1523853	470	470T	EP	positive	0	1.83333	0	66.7333	TP53neg	M	68	Tubular adenoca, MD, intestinal	0	2	w/d~m/d	1	0	1	1	B-Ⅲ	pT2N0	2	0	0	I	I	intestinal	27	0	antrum
GSM1523854	471	471T	EP	Negative	0	58.8667	0	66.7333	TP53neg	M	69	mucinous adenoca(signet-ring cell type), diffuse	0	5	mucinous	2	0	0	1	B-Ⅰ	pT2N1	2	1	0	II	II	diffuse	31	2	antrum
GSM1523855	476	476T	EP	positive	1	12.1333	1	21.9333	TP53neg	M	77	Tubular adenoca, MD, intestinal	0	2	w/d~m/d	1	0	1	1	B-Ⅰ	pT2N2	2	2	0	III	III	intestinal	26	7	body
GSM1523856	477	477T	MP	negative	0	65.4667	0	66.2	MSI	F	51	adenosquamous	0	7	others	2	0	0	0	B-Ⅱ	pT2N1	2	1	0	II	II	diffuse	55	1	antrum
GSM1523857	480	480T	MP	positive	1	5.9	1	14.4333	TP53neg	F	75	Tubular adenoca, MD, intestinal	0	2	w/d~m/d	1	0	1	1	B-Ⅲ	pT3N2	3	2	0	III	III	intestinal	35	14	antrum
GSM1523858	482	482T	MP	positive	1	5.93333	1	17.1	EMT	F	42	Signet ring cell ca, diffuse	0	4	signet	2	1	0	0	B-Ⅳ	pT2N0	2	0	0	I	I	diffuse	40	0	fundus, body, antrum
GSM1523859	483	483T	EP	positive	0	50.0333	0	53.1333	TP53positive	M	67	Tubular adenoca, MD, intestinal	0	2	w/d~m/d	1	0	1	1	B-Ⅲ	pT2N1	2	1	0	II	II	intestinal	40	3	body
GSM1523860	485	485T	EP	negative	0	0.733333	1	42.2	MSI	M	66	Tubular adenoca, PD, mixed	0	3	p/d	3	0	0	1	B-Ⅱ	pT2N0	2	0	0	I	I	mixed	32	0	antrum
GSM1523861	488	488T	EP	partial loss	0	59.3667	0	64.8	TP53positive	M	64	Tubular adenoca, MD, intestinal	0	2	w/d~m/d	1	0	0	0	B-Ⅰ	pT2N0	2	0	0	I	I	intestinal	34	0	body
GSM1523862	489	489T	MP	positive	1	11.3333	1	21	EMT	M	41	Signet ring cell ca, diffuse	0	4	signet	2	1	0	1	B-Ⅳ	pT3N3	3	3	0	IV	IV	diffuse	54	19	body
GSM1523863	493	493T	EP	negative	0	59.8333	0	64.5667	MSI	F	64	Tubular adenoca, PD, mixed	0	3	p/d	3	0	0	1	B-Ⅱ	pT2N0	2	0	0	I	I	mixed	41	0	antrum
GSM1523864	501	501T	EP	Negative	0	60.2	0	63.9667	MSI	M	52	Tubular adenoca, MD, intestinal	0	2	w/d~m/d	1	0	1	0	B-Ⅱ	pT2N0	2	0	0	I	I	intestinal	47	0	body
GSM1523865	502	502T	EP	positive	1	24.8	0	63.7	TP53neg	M	70	Tubular adenoca, MD, intestinal	0	2	w/d~m/d	1	1	1	1	B-Ⅲ	pT2N1	2	1	0	II	II	intestinal	33	5	body
GSM1523866	503	503T	MP	positive	0	3.9	1	4.36667	EMT	F	86	Tubular adenoca, PD, intestinal	0	3	p/d	1	1	1	1	B-Ⅲ	pT3N2M1	3	2	1	IV	IV	intestinal	16	10	antrum
GSM1523867	505	505T	EP	positive	1	9.7	1	33.2667	MSI	M	54	Tubular adenoca, MD, intestinal	0	2	w/d~m/d	1	0	0	1	unclassifiable	pT2N2	2	2	0	III	III	intestinal	38	8	antrum
GSM1523868	510	510T	EP	Negative	1	3.3	0	63.2667	MSI	M	62	Tubular adenoca, PD, mixed	0	3	p/d	3	1	0	1	B-Ⅱ	pT3N2	3	2	0	III	III	mixed	37	11	body and antrum
GSM1523869	514	514T	EP	positive	0	14.1	0	62.5333	TP53positive	F	67	Tubular adenoca, PD, diffuse	0	3	p/d	2	0	0	1	unclassifiable	pT2N1	2	1	0	II	II	diffuse	46	5	body
GSM1523870	516	516T	EP	Negative	0	59.1667	0	62.4667	MSI	M	75	Tubular adenoca, MD, intestinal	0	2	w/d~m/d	1	0	0	1	B-Ⅱ	pT2N1	2	1	0	II	II	intestinal	52	1	antrum
GSM1523871	517	517T	EP	Negative	0	21.7667	0	62.3667	MSI	F	70	Tubular adenoca, MD, intestinal	0	2	w/d~m/d	1	1	0	1	B-Ⅱ	pT2N1	2	1	0	II	II	intestinal	37	6	antrum
GSM1523872	518	518T	MP	positive	1	13.6	1	15.0333	TP53neg	F	61	Tubular adenoca, PD, diffuse	NA	3	p/d	2	1	0	1	B-Ⅳ	pT4N3M1	4	3	1	IV	IV	diffuse	61	26	body
GSM1523873	519	519T	EP	positive	1	0.6	1	24.0333	TP53positive	M	57	undifferentiated ca, indeterminate	1	8	others	2	0	0	1	B-Ⅲ	pT2N2M1	2	2	1	IV	IV	diffuse	40	12	cardia and body
GSM1523874	520	520T	EP	positive	0	59.8333	0	62.1	TP53neg	F	72	Tubular adenoca, MD, intestinal	0	2	w/d~m/d	1	1	0	1	B-Ⅱ	pT2N0	2	0	0	I	I	intestinal	36	0	antrum
GSM1523875	522	522T	EP	positive	1	6.23333	1	8.46667	TP53positive	M	79	Tubular adenoca, MD, intestinal	0	2	w/d~m/d	1	0	0	1	B-III	PT2N1	2	1	0	II	II	intestinal	52	3	body
GSM1523876	523	523T	EP	Negative	0	58.7	0	61.9	MSI	M	76	Tubular adenoca, MD, intestinal	0	2	w/d~m/d	1	1	0	0	B-Ⅱ	pT2N0	2	0	0	I	I	intestinal	33	0	antrum
GSM1523877	524	524T	EP	Negative	1	4.13333	1	13.1	TP53neg	M	65	Tubular adenoca, MD, intestinal/	0	2	w/d~m/d	1	0	1	1	B-III	pT2N2	2	2	0	III	III	intestinal	44	12	body
GSM1523878	525	525T	EP	positive	0	59.7	0	61.8667	TP53positive	M	56	Tubular adenoca, MD, intestinal	1	2	w/d~m/d	1	0	1	1	B-Ⅱ	pT2N1	2	1	0	II	II	intestinal	28	2	cardia
GSM1523879	528	528T	EP	positive	0	0.666667	0	61.1667	TP53neg	M	63	Tubular adenoca, MD, intestinal	0	2	w/d~m/d	1	0	1	1	B-Ⅱ	pT3N3	3	3	0	IV	IV	intestinal	37	20	body
GSM1523880	529	529T	EP	negative	0	54.9667	0	60.9667	MSI	F	54	undifferentiated ca, indeterminate	0	8	others	2	0	0	1	B-Ⅱ	pT2N0	2	0	0	I	I	diffuse	46	0	body
GSM1523881	532	532T	EP	positive	1	13.7333	1	14.9	TP53positive	M	74	Papillary adenoca, MD, intestinal	0	6	papillary	1	1	1	1	B-Ⅲ	pT2N2	2	2	0	III	III	intestinal	55	14	cardia
GSM1523882	533	533T	EP	positive	0	59.7	0	60.7	TP53positive	M	36	Tubular adenoca, PD, diffuse	1	3	p/d	2	1	0	1	B-Ⅲ	pT2N2	2	2	0	III	III	diffuse	75	7	body
GSM1523883	534	534T	EP	positive	1	30.0333	1	39.5333	TP53positive	M	77	Tubular adenoca, PD, diffuse	0	3	p/d	2	1	0	1	B-III	pT2N1	2	1	0	II	II	diffuse	31	2	antrum
GSM1523884	538	538T	MP	positive	0	3.06667	0	60.4333	TP53positive	M	50	Tubular adenoca, PD, diffuse	0	3	p/d	2	1	0	1	B-Ⅳ	pT3N1	3	1	0	III	III	diffuse	45	6	body
GSM1523885	540	540T	EP	negative	0	59.9667	0	60.2333	MSI	F	53	Tubular adenoca, PD, diffuse	0	3	p/d	2	0	0	1	B-Ⅰ	pT2N0	2	0	0	I	I	diffuse	53	0	antrum
GSM1523886	541	541T	MP	positive	1	3.96667	1	5.6	EMT	M	49	Signet ring cell ca, diffuse	0	4	signet	2	1	1	1	B-Ⅲ	pT3N3	3	3	0	IV	IV	diffuse	42	22	body
GSM1523887	542	542T	EP	positive	0	59.4333	0	60.2	TP53neg	M	46	Tubular adenoca, PD, diffuse	0	3	p/d	2	1	0	1	B-Ⅱ	pT2N0	2	0	0	I	I	diffuse	51	0	antrum
GSM1523888	544	544T	EP	Negative	0	59.8333	0	59.9	MSI	M	52	Tubular adenoca, PD, intestinal	0	3	p/d	1	0	0	1	B-Ⅱ	pT2N0	2	0	0	I	I	intestinal	44	0	antrum
GSM1523889	547	547T	EP	positive	0	55.3	0	59.6667	MSI	M	74	papillary adenoca, intestinal	0	6	papillary	1	0	1	0	B-Ⅰ	pT2N0	2	0	0	I	I	intestinal	45	0	cardia
GSM1523890	550	550T	EP	positive	1	57.2	0	59.5667	TP53neg	F	33	Tubular adenoca, PD, diffuse	0	3	p/d	2	1	0	1	B-Ⅲ	pT3N2	3	2	0	III	III	diffuse	94	9	cardia and body
GSM1523891	551	551T	MP	positive	0	48.6333	0	59.5667	TP53neg	F	53	mucinous adenoca(signet-ring cell type), intestinal	0	5	mucinous	1	0	0	1	B-Ⅱ	pT2N0	2	0	0	I	I	intestinal	39	0	antrum
GSM1523892	553	553T	EP	positive	0	47.5	0	59.4667	TP53neg	M	59	Tubular adenoca, MD, intestinal	0	2	w/d~m/d	1	1	0	1	B-Ⅲ	pT2N0	2	0	0	I	I	intestinal	53	0	antrum
GSM1523893	554	554T	EP	positive	1	3.96667	1	20.1	TP53neg	M	74	Papillary adenoca, intestinal	0	6	papillary	1	0	0	0	B-Ⅱ	pT2N0	2	0	0	I	I	intestinal	61	0	body
GSM1523894	556	556T	EP	positive	1	18.6333	1	35.7667	TP53positive	M	56	Tubular adenoca, MD, intestinal	0	2	w/d~m/d	1	1	0	0	B-Ⅱ	pT2N0	2	0	0	I	I	intestinal	77	0	body
GSM1523895	557	557T	EP	positive	0	49.0333	0	59.0333	TP53neg	M	66	Tubular adenoca, MD, intestinal	0	2	w/d~m/d	1	0	0	0	B-III	pT2N0	2	0	0	I	I	intestinal	32	0	antrum
GSM1523896	559	559T	EP	positive	1	18.3	1	28.0333	TP53positive	M	51	Tubular adenoca, MD, intestinal	1	2	w/d~m/d	1	1	0	1	B-Ⅲ	pT2N1	2	1	0	II	II	intestinal	64	1	body
GSM1523897	560	560T	EP	positive	0	57.5	0	58.8667	TP53neg	F	78	Tubular adenoca, MD, intestinal	0	2	w/d~m/d	1	0	0	0	B-Ⅱ	pT2N0	2	0	0	I	I	intestinal	54	0	antrum
GSM1523898	561	561T	EP	positive	0	49.5667	0	58.8333	TP53positive	M	60	Tubular adenoca, MD, intestinal	0	2	w/d~m/d	1	0	0	0	B-Ⅰ	pT2N0	2	0	0	I	I	intestinal	73	0	antrum
GSM1523899	566	566T	EP	Negative	0	57.1	0	58.0667	TP53positive	F	60	Papillary adenoca, MD, intestinal	0	6	papillary	1	0	0	1	B-Ⅰ	pT2N1	2	1	0	II	II	intestinal	142	1	cardia
GSM1523901	571	571T	EP	negative	0	53.5667	0	57.4667	MSI	F	65	Tubular adenoca, PD, intestinal	0	3	p/d	1	0	0	0	B-Ⅱ	pT2N0	2	0	0	I	I	intestinal	61	0	antrum
GSM1523903	584	584T	EP	positive	1	38.4333	1	39.8	MSI	M	60	Tubular adenoca, MD, intestinal	NA	2	w/d~m/d	1	0	0	1	B-Ⅲ	pT4N0	4	0	0	III	III	intestinal	41	0	body
GSM1523904	586	586T	EP	positive	1	42.3667	0	55.3667	TP53neg	M	56	papillary adenoca, intestinal	0	6	papillary	1	1	1	1	B-Ⅲ	pT2N3	2	3	0	IV	IV	intestinal	57	23	cardia
GSM1523905	588	588T	EP	positive	0	44.4	0	55.3	TP53neg	M	66	Signet ring cell ca, diffuse	0	4	signet	2	0	0	1	B-Ⅳ	pT2N1	2	1	0	II	II	diffuse	46	6	antrum
GSM1523906	589	589T	MP	positive	0	46.0333	0	55.3	EMT	M	53	lymphoepithelioma-like carcinoma, diffuse	NA	11(lymphoepithelioma-like carcinoma)	others	2	0	0	0	B-Ⅲ	pT2N0	2	0	0	I	I	diffuse	14	0	body
GSM1523908	592	592T	EP	positive	0	48.9667	0	55.0667	TP53neg	F	44	Tubular adenoca, PD, diffuse	0	3	p/d	2	0	0	1	B-Ⅱ	pT4N3	4	3	0	IV	IV	diffuse	58	23	body
GSM1523909	595	595T	EP	negative	0	49.3333	0	54.5333	MSI	M	74	Tubular adenoca, PD, diffuse	0	3	p/d	2	1	0	1	B-Ⅱ	pT2N1	2	1	0	II	II	diffuse	41	1	antrum
GSM1523910	596	596T	EP	negative	0	48.5	0	54.3333	MSI	M	53	Tubular adenoca, PD, diffuse	0	3	p/d	2	1	1	1	B-Ⅲ	pT3N1	3	1	0	III	III	diffuse	55	6	body, antrum
GSM1523911	603	603T	EP	positive	1	6.96667	1	21.8333	MSI	F	72	Tubular adenoca, MD, intestinal	0	2	w/d~m/d	1	1	1	1	B-Ⅰ	pT3N3	3	3	0	IV	IV	intestinal	45	28	antrum
GSM1523918	207	Tr_207	MP	positive	1	25.9	1	28.1333	EMT	M	62	Mucinous adenoca, diffuse	0	5	mucinous	2	1		1	B-Ⅲ	pT3N2	3	2	0	III	III	diffuse	65	8	antrum
GSM1523919	101	Tr_101	EP	positive	0	78.2	0	84.1	TP53positive	M	64	Tubular adenoca, PD, intestinal	0	3	p/d	1	1	0	1	B-Ⅱ	pT4N1	4	1	0	IV	IV	intestinal	42	1	body
GSM1523920	105	Tr_105	EP	positive	1	3.23333	1	9.33333	TP53neg	M	44	Tubular adenoca, MD, intestinal	0	2	w/d~m/d	1	1	0	0	B-Ⅲ	pT3N0	3	0	0	II	II	intestinal	12	0	body
GSM1523921	106	Tr_106	EP	positive	0	61	0	83.3	MSI	M	42	Tubular adenoca, PD, diffuse	0	3	p/d	2	0	0	0	B-Ⅱ	pT2N1	2	1	0	II	II	diffuse	59	2	antrum
GSM1523922	112	T112	EP	positive	1	16.5667	1	23.6	TP53neg	M	65	Adenoca, MD, intestinal	0	2	w/d~m/d	1	0		0	B-Ⅲ	pT2N1	2	1	0	II	II	intestinal	29	2	body
GSM1523923	113	Tr_113	EP	positive	1	11.7	1	26.4	TP53positive	M	59	Tubular adenoca, PD, diffuse	0	3	p/d	2	0	0	1	B-Ⅱ	pT2N1	2	1	0	II	II	diffuse	59	2
GSM1523924	114	Tr_114	EP	positive	0	73.5333	0	82.2	TP53neg	M	52	Tubular adenoca, PD, diffuse	0	3	p/d	2	0	0	0	B-Ⅱ	pT2N1	2	1	0	II	II	diffuse	40	1	body
GSM1523925	115	Tr_115	EP	positive	1	4.36667	1	6.3	TP53neg	F	59	Tubular adenoca, PD, diffuse	0	3	p/d	2	0		1	B-Ⅲ	pT2N1	2	1	0	II	II	diffuse	21	2	antrum
GSM1523926	116	Tr_116	EP	positive	0	61.1333	0	69.0333	TP53positive	M	69	①Tubular adenoca, MD, intestinal/ ②Tubular adenoca, WD, intestinal/ ③Tubular adenoca, WD, intestinal	0	①2/ ②1/ ③1	w/d~m/d	1	0	0	0	①B-Ⅲ+ (mimicking EGC type IIa+IIb)/ ②EGC type IIc/ ③EGC type Iic	①pT2N1/ ②pT1N1/ ③pT1N1	①2/ ②1/ ③1	1	0	①II/ ②I/ ③I	II	intestinal	38	5	cardia
GSM1523927	117	Tr_117	EP	positive	0	80.7667	0	80.7667	TP53positive	M	46	Tubular adenoca, PD, diffuse	0	3	p/d	2	1	1	0	B-Ⅲ	pT2N1	2	1	0	II	II	diffuse	52	3	body
GSM1523928	118	Tr_118	EP	positive	0	17.9333	1	54.1333	TP53neg	M	69	Papillary adenoca, intestinal	0	6	papillary	1	0		0	B-Ⅱ	pT2N1	2	1	0	II	II	intestinal	22	2	cardia
GSM1523929	11	Tr_11	EP	negative	0	60.2333	0	88.3333	MSI	F	67	Adenocar, PD, intestinal	0	3	p/d	1				B-Ⅱ	pT2N2	2	2	0	III	III	intestinal	41	9	antrum
GSM1523930	121	Tr_121	EP	positive	0	61.1667	0	78.5333	TP53neg	M	51	Tubular adenoca, WD, intestinal	0	1	w/d~m/d	1	0	0	0	B-Ⅱ	pT2N1	2	1	0	II	II	intestinal	34	3	antrum
GSM1523931	124	Tr_124	EP	positive	0	71.9333	0	77.6	TP53positive	F	61	Tubular adenoca, PD, diffuse	1	3	p/d	2	0	0	1	B-Ⅲ	pT2N1	2	1	0	II	II	diffuse	39	3	antrum
GSM1523932	128	Tr_128	EP	positive	1	0.8	1	12.6667	TP53neg	F	66	Tubular adenoca, MD, intestinal	NA	2	w/d~m/d	1	0	0	1	B-Ⅲ	pT2N1	2	1	0	II	II	intestinal	60	5	antrum
GSM1523933	129	Tr_129	EP	Negative	0	69.5333	0	75.2667	MSI	M	74	Tubular adenoca, PD, diffuse	0	3	p/d	2	1	1	1	B-Ⅲ	pT2N1	2	1	0	II	II	diffuse	38	2	antrum
GSM1523934	12	T12	EP	positive	1	11.6333	1	12.8	TP53neg	M	70	Adenoca, MD, intestinal	0	2	w/d~m/d	1	0		1	B-Ⅲ	pT3N3	3	3	0	IV	IV	intestinal	45	26	body
GSM1523935	132	Tr_132	MP	positive	0	85.2667	0	87.4	EMT	M	64	Signet ring cell ca, diffuse	0	4	signet	2	1		1	B-Ⅲ	pT3N0	3	0	0	II	II	diffuse	33	0	antrum
GSM1523936	133	Tr_133	MP	positive	1	10.8333	1	17.5667	TP53positive	M	70	Signet ring cell ca, diffuse	0	4	signet	2	1		0	B-Ⅲ	pT2N1	2	1	0	II	II	diffuse	36	1	antrum
GSM1523937	134	Tr_134	EP	positive	1	9.76667	1	19.6667	TP53positive	M	81	Tubular adenoca, MD, intestinal	NA	2	w/d~m/d	1	0	0	1	B-Ⅲ	pT2N1	2	1	0	II	II	intestinal	29	3	antrum
GSM1523938	135	Tr_135	MP	positive	1	0.7	1	5.76667	EMT	F	53	Tubular adenoca, PD, diffuse	0	3	p/d	2	1	1	1	B-Ⅳ	pT3N3	3	3	0	IV	IV	diffuse	45	44	body
GSM1523939	136	Tr_136	MP	positive	1	7.93333	1	11.2333	EMT	F	28	Tubular adenoca, PD, diffuse	0	3	p/d	2	1	0	1	B-Ⅲ	pT3N3	3	3	0	IV	IV	diffuse	39	31	body
GSM1523940	137	Tr_137	EP	positive	1	13.8667	1	20.0333	TP53neg	M	69	Tubular adenoca, MD, intestinal	0	2	w/d~m/d	1	1	1	1	B-Ⅲ	pT3N3	3	3	0	IV	IV	intestinal	29	26	antrum
GSM1523941	138	Tr_138	EP	positive	1	0.6	1	4.53333	TP53neg	M	70	Tubular adenoca, PD, diffuse	1	3	p/d	2	1	1	1	B-Ⅲ	pT2N3	2	3	0	IV	IV	diffuse	42	28	body
GSM1523942	139	Tr_139	EP	Positive	0	69.5667	0	70.2667	TP53neg	M	70	①Tubular adenoca, MD, intestinal/ ②Tubular adenoca, WD, intestinal	0	①2/ ②1	w/d~m/d	1	0	0	0	①B-Ⅱ/ ②ECG type I	①pT2N2/ ②pT1N2	①2/ ②1	2	0	①III/ ②II	III	intestinal	32	8	antrum
GSM1523943	140	Tr_140	EP	positive	1	2.93333	1	5.53333	TP53neg	F	72	Tubular adenoca, PD, diffuse	0	3	p/d	2			1	B-Ⅳ	pT3N2M1	3	2	1	IV	IV	diffuse	31	21	cardia
GSM1523944	141	Tr_141	EP	positive	0	11.5	0	69.6333	TP53positive	M	71	undifferentiated ca, diffuse	0	8	others	2	0	0	0	B-Ⅱ	pT2N2	2	2	0	III	III	diffuse	44	12	antrum
GSM1523945	142	Tr_142	MP	negative	1	15.2667	1	17.5333	EMT	M	53	Signet ring cell ca, diffuse	0	4	signet	2	1	0	1	B-Ⅳ	pT4N3	4	3	0	IV	IV	diffuse	34	29	entire
GSM1523946	143	Tr_143	EP	positive	0	3.7	0	68.9333	TP53positive	M	50	Tubular adenoca, MD, intestinal	0	2	w/d~m/d	1	0	0	1	B-Ⅱ	pT2N2	2	2	0	III	III	intestinal	36	11	antrum
GSM1523947	144	Tr_144	EP	Negative	0	64.2333	0	68.4333	MSI	F	74	Tubular adenoca, MD, intestinal	0	2	w/d~m/d	1	0	0	1	B-Ⅱ	pT3N0	3	0	0	II	II	intestinal	13	0	antrum
GSM1523948	145	Tr_145	MP	positive	1	15.3333	1	27.4667	EMT	M	52	Tubular adenoca, PD, diffuse	0	3	p/d	2	1	1	1	B-Ⅳ	pT3N3	3	3	0	IV	IV	diffuse	35	24	body
GSM1523949	146	Tr_146	MP	positive	1	3.23333	1	10.1	EMT	F	51	Tubular adenoca, PD, diffuse	0	3	p/d	2	1	1	1	B-Ⅳ	pT3N2M1	3	2	1	IV	IV	diffuse	12	9	body
GSM1523950	148	Tr_148	EP	positive	0	58.8333	0	68.2	TP53neg	M	57	Tubular adenoca, MD, intestinal	0	2	w/d~m/d	1	0	0	1	B-Ⅱ	pT2N3	2	3	0	IV	IV	intestinal	55	18	antrum
GSM1523951	14	T14	EP	positive	1	36.5	1	53.0333	TP53positive	M	66	Adenoca, PD, diffuse	1	3	p/d	2	0		1	B-Ⅲ	pT4N2M1	4	2	1	IV	IV	diffuse	33	7	cardia
GSM1523952	150	Tr_150	EP	Negative	0	100.867	0	100.867	MSI	F	54	Adenoca, PD, diffuse	0	3	p/d	2			0	B-Ⅲ	pT2N1	2	1	0	II	II	diffuse	51	2	antrum
GSM1523953	151	Tr_151	EP	positive	0	84.7667	0	84.7667	TP53neg	M	70	Adenoca, PD, diffuse		3	p/d	2			1	B-Ⅲ	pT2N2	2	2	0	III	III	diffuse	50	8	antrum
GSM1523954	152	Tr_152	EP	positive	0	60.2333	0	100.867	TP53neg	M	62	Adenoca, PD, diffuse	0	3	p/d	2			1	B-Ⅱ	pT2N1	2	1	0	II	II	diffuse	37	3	antrum
GSM1523955	154	Tr_154	MP	positive	1	31.4	1	34.3667	TP53positive	M	49	Adenoca, MD, mixed	0	2	w/d~m/d	1	1		1	B-Ⅲ	pT2N2	2	2	0	III	III	mixed	27	8	body
GSM1523956	155	Tr_155	EP	positive	0	19.0667	1	31.1333	TP53neg	M	76	Adenoca, WD, mixed	0	1	w/d~m/d	1				B-Ⅱ	pT2N1	2	1	0	II	II	mixed	41	1	body
GSM1523957	156	Tr_156	EP	positive	0	70.0333	0	100.633	TP53positive	F	37	Adenoca, PD, intestinal		3	p/d	1			1	B-Ⅲ	pT2N1	2	1	0	II	II	intestinal	18	6	body
GSM1523958	157	Tr_157	EP	positive	0	97.2	0	100.233	TP53positive	M	56	Adenoca, PD, diffuse	1	3	p/d	2				B-Ⅲ	pT2N1	2	1	0	II	II	diffuse	52	5	body
GSM1523959	16	T16	EP	positive	1	10.2	1	17.4333	TP53neg	M	54	Adenoca, MD, intestinal	0	2	w/d~m/d	1	1		1	B-Ⅱ	pT2N3	2	3	0	IV	IV	intestinal	30	18	antrum
GSM1523960	171	Tr_171	EP	positive	0	61.4	0	99	TP53neg	F	70	Adenoca, MD, intestinal	0	2	w/d~m/d	1			1	B-Ⅲ	pT2N1	2	1	0	II	II	intestinal	30	1	body
GSM1523961	172	Tr_172	EP	partial loss	0	6.16667	1	9.5	MSI	M	63	Adenoca, MD, intestinal	0	2	w/d~m/d	1	1		1	B-Ⅲ	pT2N1	2	1	0	II	II	intestinal	16	2	antrum
GSM1523962	173	Tr_173	MP	positive	1	14.4667	1	20.1333	EMT	M	48	Signet ring cell ca, diffuse	0	4	signet	2	1			B-Ⅳ	pT3N2	3	2	0	III	III	diffuse	44	10	body
GSM1523963	175	Tr_175	EP	positive	1	40.8333	1	45.7667	TP53neg	F	69	Adenoca, PD, intestinal	0	3	p/d	1			1	B-Ⅲ	pT2N1	2	1	0	II	II	intestinal	29	4	antrum
GSM1523964	177	Tr_177	EP	negative	0	98.5333	0	98.5333	MSI	M	61	Adenoca, MD, intestinal	0	2	w/d~m/d	1				B-Ⅲ	pT2N1	2	1	0	II	II	intestinal	38	4	body
GSM1523965	17	T17	MP	positive	1	8.9	1	11.4667	EMT	M	52	Signet ring cell ca, diffuse	0	4	signet	2	1		1	B-Ⅰ	pT3N3	3	3	0	IV	IV	diffuse	45	21	antrum
GSM1523966	180	Tr_180	EP	positive	0	0.766667	1	51.8	TP53neg	M	35	Adenoca, PD, diffuse	0	3	p/d	2			1	B-Ⅲ	pT2N3	2	3	0	IV	IV	diffuse	48	16	body
GSM1523967	182	Tr_182	EP	positive	0	93.4667	0	98.4667	TP53positive	M	52	Undifferentiated ca	0	8	others	2			1	B-Ⅲ	pT2N2	2	2	0	III	III	diffuse	15	8	cardia
GSM1523968	185	Tr_185	MP	positive	1	35.8667	1	45.1667	EMT	F	44	Signet ring cell ca, diffuse	0	4	signet	2	1		0	B-Ⅳ	pT3N0M1	3	0	1	IV	IV	diffuse	36	0	entire
GSM1523969	186	Tr_186	MP	positive	1	12.1333	1	17.9	TP53neg	M	69	Adenoca, PD, diffuse	0	3	p/d	2			1	B-Ⅳ	pT3N1	3	1	0	III	III	diffuse	36	3	antrum
GSM1523970	187	Tr_187	EP	negative	1	7.4	1	15.7	TP53neg	F	77	Adenoca, PD, mixed	0	3	p/d	2			1	B-Ⅱ	pT2N1	2	1	0	II	II	mixed	43	6	antrum
GSM1523971	188	Tr_188	MP	positive	1	11.6667	1	13.3	EMT	F	45	Signet ring cell ca, diffuse	0	4	signet	2			0	B-Ⅳ	pT3N1	3	1	0	III	III	diffuse	38	4	cardia
GSM1523972	189	Tr_189	EP	positive	1	6.03333	1	6.5	TP53neg	M	70	Tubular adenoca, (MD) and PD, mixed	0	3	p/d	2	0		1	B-Ⅲ	pT2N1M1	2	1	1	IV	IV	mixed	28	1	antrum
GSM1523973	18	T18	EP	positive	0	23.7667	0	87.2667	TP53neg	M	62	Adenoca, PD, diffuse	0	3	p/d	2	0		0	B-Ⅲ	pT2N2	2	2	0	III	III	diffuse	50	8	antrum
GSM1523974	190	Tr_190	EP	positive	0	91.9333	0	98.2333	TP53neg	M	61	Tubular adenoca, MD, intestinal	0	2	w/d~m/d	1	0		1	B-Ⅱ	pT2N1	2	1	0	II	II	intestinal	41	6	body
GSM1523975	192	Tr_192	MP	positive	1	1.9	1	7.2	EMT	M	67	Tubular adenoca, PD, diffuse	1	3	p/d	2				B-Ⅳ	pT3N1	3	1	0	III	III	diffuse	68	3	antrum
GSM1523976	193	Tr_193	EP	positive	1	24.5333	1	56	TP53neg	M	69	Tubular adenoca, PD, mixed	NA	3	p/d	2			1	B-Ⅲ	pT2N2	2	2	0	III	III	mixed	59	7	antrum
GSM1523977	197	Tr_197	EP	positive	0	0.7	1	1	TP53neg	M	63	Hepatoid adenoca, diffuse	0	9	hepatoid	2	0		0	B-Ⅲ	pT2N1	2	1	0	II	II	diffuse	30	5	antrum
GSM1523978	19	T19	EP	positive	1	13.0333	1	16.2333	TP53positive	F	67	Adenoca, PD, diffuse	0	3	p/d	2	0		1	B-Ⅲ	pT2N3	2	3	0	IV	IV	diffuse	58	20	cardia
GSM1523979	1	Tr_1	EP	Negative	1	3.36667	1	9.43333	MSI	M	78	Adenoca, MD	0	2	w/d~m/d	1				B-Ⅲ	pT3N2	3	2	0	III	III	intestinal	30	7	antrum
GSM1523980	201	Tr_201	MP	positive	0	4.33333	1	6.7	TP53positive	F	77	Adenoca, PD, diffuse	0	3	p/d	2				B-Ⅳ	pT3N2	3	2	0	III	III	diffuse	34	14	cardia
GSM1523981	202	Tr_202	MP	positive	0	77.0667	0	97.2	EMT	M	51	Signet ring cell ca, diffuse	0	4	signet	2				B-Ⅱ	pT2N1	2	1	0	II	II	diffuse	37	5	antrum
GSM1523982	204	Tr_204	MP	positive	0	4.63333	1	8.7	EMT	M	56	Signet ring cell ca, diffuse	0	4	signet	2	1		1	B-Ⅲ	pT3N2M1	3	2	1	IV	IV	diffuse	29	10	antrum
GSM1523983	205	Tr_205	EP	negative	1	5.66667	1	10.1	MSI	M	61	Adenoca, PD, diffuse	0	3	p/d	2			1	B-Ⅲ	pT2N2	2	2	0	III	III	diffuse	35	7	cardia
GSM1523984	206	Tr_206	MP	positive	0	21.8	0	96.9667	EMT	M	57	Adenoca, PD, diffuse	NA	3	p/d	2			1	B-Ⅱ	pT2N1	2	1	0	II	II	diffuse	37	4	antrum
GSM1523985	209	Tr_209	EP	positive	0	0.733333	1	77.5333	TP53positive	M	70	Adenoca, MD, intestinal	1	2	w/d~m/d	1				B-Ⅱ	pT2N2	2	2	0	III	III	intestinal	26	8	cardia
GSM1523986	20	T20	EP	positive	1	73.7333	0	86.8	TP53positive	M	72	Adenoca, PD, diffuse	0	3	p/d	2	0		1	B-Ⅱ	pT3N2	3	2	0	III	III	diffuse	47	8	antrum
GSM1523987	212	Tr_212	EP	positive	1	13.1	1	18.2667	TP53neg	F	30	Adenoca, PD, diffuse	0	3	p/d	2				B-Ⅲ	pT3N2	3	2	0	III	III	diffuse	34	7	body
GSM1523988	213	Tr_213	MP	positive	0	0.766667	1	14.8333	EMT	M	65	Adenoca, PD, diffuse	0	3	p/d	2				B-Ⅳ	pT2N2	2	2	0	III	III	diffuse	21	13	antrum
GSM1523989	21	T21	MP	positive	0	64.9667	0	86.7	TP53neg	M	46	Adenoca, PD, intestinal	0	3	p/d	1	0		1	B-Ⅲ	pT3N3	3	3	0	IV	IV	intestinal	37	22	body
GSM1523990	225	Tr_225	MP	positive	1	5.73333	1	14.1667	EMT	M	40	Adenoca, PD, diffuse	0	3	p/d	2	0		1	B-Ⅱ	pT2N2	2	2	0	III	III	diffuse	49	9	body
GSM1523991	226	Tr_226	MP	positive	0	12.1	0	95.2	TP53neg	F	63	Adenoca, MD, intestinal	NA	2	w/d~m/d	1				B-Ⅱ	pT2N1	2	1	0	II	II	intestinal	29	2	antrum
GSM1523992	227	Tr_227	EP	negative	1	15.6333	1	20.1333	TP53positive	F	70	Adenoca, PD, diffuse	0	3	p/d	2			1	B-Ⅲ	pT3N3	3	3	0	IV	IV	diffuse	35	22	antrum
GSM1523993	228	Tr_228	EP	positive	0	35.4667	1	68.1333	TP53neg	M	69	Adenoca, MD, intestinal	0	2	w/d~m/d	1	0		1	B-Ⅲ	pT2N2	2	2	0	III	III	intestinal	42	9	antrum
GSM1523994	22	T22	EP	positive	0	35.4	0	86.3667	TP53neg	M	63	Adenoca, MD, intestinal	0	2	w/d~m/d	1	0		0	B-Ⅰ	pT2N2	2	2	0	III	III	intestinal	40	13	antrum
GSM1523995	236	Tr_236	EP	positive	0	6.06667	1	6.36667	TP53neg	M	82	Adenoca, MD to PD, mixed	0	3	p/d	2			1	B-Ⅱ	pT2N2	2	2	0	III	III	mixed	23	9	cardia
GSM1523996	237	Tr_237	EP	Negative	1	30	1	35.2	TP53positive	F	75	Signet ring cell ca, diffuse	0	4	signet	2				B-Ⅱ	pT2N1	2	1	0	II	II	diffuse	28	2	antrum
GSM1523997	238	Tr_238	EP	positive	1	18.1667	1	25.2	TP53neg	F	72	Adenoca, MD, diffuse	0	2	w/d~m/d	2	0		1	B-Ⅲ	pT4N3	4	3	0	IV	IV	diffuse	37	16	antrum
GSM1523998	23	T23	EP	positive	1	9.36667	1	21.2333	TP53neg	M	59	Adenoca, MD, intestinal	0	2	w/d~m/d	1	0		1	B-Ⅱ	pT2N2	2	2	0	III	III	intestinal	47	11	antrum
GSM1523999	240	Tr_240	EP	positive	0	57.6333	0	93.8667	TP53neg	M	66	Adenoca, WD, intestinal	0	1	w/d~m/d	1			1	B-Ⅰ	pT2N1	2	1	0	II	II	intestinal	33	6	body
GSM1524000	241	Tr_241	MP	Negative	0	2.1	0	93.8667	MSI	F	69	Signet ring cell ca, diffuse	0	4	signet	2	0		1	B-Ⅲ	pT3N2	3	2	0	III	III	diffuse	29	9	antrum
GSM1524001	246	Tr_246	EP	positive	0	88.2	0	93.6333	TP53neg	M	58	Adenoca, MD, intestinal	0	2	w/d~m/d	1			0	B-Ⅱ	pT2N1	2	1	0	II	II	intestinal	37	4	body
GSM1524002	24	Tr_24	EP	Negative	0	5.06667	0	86.1333	MSI	M	64	Adenoca, MD to PD, mixed	0	2,3	p/d	3			1	B-Ⅲ	pT3N2	3	2	0	III	III	mixed	25	8	cardia
GSM1524003	25	T25	EP	positive	0	82.4	0	85.9333	TP53neg	F	60	Tubular adenoca, MD, intestinal	0	2	w/d~m/d	1			1	Mimicking EGC 2b+1	pT2N2	2	2	0	III	III	intestinal	18	10	antrum
GSM1524004	26	T26	EP	positive	1	0.7	1	5.93333	TP53neg	M	58	Adenoca, PD, diffuse	1	3	p/d	2	0		1	B-Ⅱ	pT4N3M1	4	3	1	IV	IV	diffuse	32	19	body
GSM1524005	282	Tr_282	EP	positive	1	2.1	1	9.46667	TP53neg	M	71	Adenoca, MD, intestinal	0	2	w/d~m/d	1				B-Ⅱ	pT2N3M1	2	3	1	IV	IV	intestinal	33	18	antrum
GSM1524006	287	Tr_287	MP	positive	1	12.1333	1	26.2667	EMT	F	41	Signet ring cell ca	0	4	signet	2				B-Ⅳ	pT2N2	2	2	0	III	III	diffuse	48	7	body
GSM1524007	288	Tr_288	EP	positive	1	5.56667	1	10.3667	TP53neg	F	48	Signet ring cell ca, diffuse	0	4	signet	2				B-Ⅱ	pT3N1M1	3	1	1	IV	IV	diffuse	13	4	cardia
GSM1524008	28	T28	EP	positive	1	6.7	1	10.8333	MSI	M	39	Adenoca, PD, diffuse	0	3	p/d	2	1		1	B-Ⅲ	pT3N3	3	3	0	IV	IV	diffuse	54	17	antrum
GSM1524009	299	Tr_299	MP	positive	1	59.1667	1	65	TP53neg	F	60	Adenoca, PD, diffuse	0	3	p/d	2	1		0	B-Ⅲ	pT2N2	2	2	0	III	III	diffuse	23	10	cardia
GSM1524010	29	T29	MP	positive	1	18.5333	1	19.7	EMT	F	73	Adenoca, PD, diffuse	0	3	p/d	2	0		1	B-Ⅳ	pT2N2	2	2	0	III	III	diffuse	23	9	body
GSM1524011	301	Tr_301	EP	positive	0	58.6333	0	90.2	TP53neg	F	63	Adenoca, MD, intestinal	0	2	w/d~m/d	1	0		1	B-Ⅲ	pT2N1	2	1	0	II	II	intestinal	56	6	antrum
GSM1524012	30	T30	EP	positive	0	83.0333	0	85.2333	TP53neg	M	64	Adenoca, PD, diffuse	0	3	p/d	2	1		1	B-Ⅲ	pT3N1	3	1	0	III	III	diffuse	63	3	antrum
GSM1524013	311	Tr_311	EP	positive	0	70.2	0	89.9	TP53neg	M	63	Adenoca, MD, intestinal		2	w/d~m/d	1	0		1	B-Ⅱ	pT2N1	2	1	0	II	II	intestinal	24	6	body
GSM1524014	318	Tr_318	EP	positive	1	7.66667	1	11.3333	TP53neg	F	66	Adenoca, PD, intestinal	0	3	p/d	1	1		1	B-Ⅲ	pT4N3M1	4	3	1	IV	IV	intestinal	49	40	antrum
GSM1524015	319	Tr_319	EP	positive	1	6.06667	1	24.8667	TP53neg	M	61	Tubular adenoca, MD with focal papillary adenoca(20%), intestinal	0	2,6(20%)	papillary	1	0		0	B-Ⅲ	pT4N1	4	1	0	IV	IV	intestinal	10	3	antrum
GSM1524016	31	T31	EP	positive	1	14	1	27.8	TP53positive	M	24	Adenoca, PD, diffuse	0	3	p/d	2	0		1	B-Ⅲ	pT3N3M1	3	3	1	IV	IV	diffuse	41	31	body
GSM1524017	32	T32	EP	positive	0	10.7	0	85.0333	TP53neg	M	67	Tubular adenoca, MD, intestinal	0	2	w/d~m/d	1	0		0	B-Ⅲ	pT2N2	2	2	0	III	III	intestinal	44	14	antrum
GSM1524018	33	Tr_33	EP	positive	0	73.2	0	84.7667	TP53positive	M	64	Tubular adenoca, MD, mixed	0	2	w/d~m/d	1	1	0	1	B-Ⅲ	pT3N1	3	1	0	III	III	mixed	52	5	antrum
GSM1524019	34	T34	EP	positive	1	6.16667	1	8.33333	TP53neg	M	70	Signet ring cell ca, diffuse	0	4	signet	2	0	0	1	B-Ⅲ	pT3N3	3	3	0	IV	IV	diffuse	30	24	body
GSM1524020	35	Tr_35	EP	positive	0	61.1667	0	84.3	TP53positive	M	51	Tubular adenoca, MD, intestinal	0	2	w/d~m/d	1	0	1	1	B-Ⅲ	pT2N2	2	2	0	III	III	intestinal	44	14	body
GSM1524021	36	T36	EP	positive	0	11.9	1	12.9333	TP53positive	F	56	Tubular adenoca, PD, diffuse	0	3	p/d	2	1	0	0	B-Ⅲ	pT3N1	3	1	0	III	III	diffuse	50	1	body
GSM1524022	38	T38	MP	positive	1	3.46667	1	8.03333	TP53neg	F	65	Signet ring cell ca, diffuse	0	4	signet	2	1	1	1	B-Ⅳ	pT3N3	3	3	0	IV	IV	diffuse	61	61	body
GSM1524023	39	Tr_39	EP	positive	0	81.4333	0	83.8333	TP53neg	F	77	Tubular adenoca, MD, intestinal	0	2	w/d~m/d	1	0	0	1	B-Ⅳ	pT4N2	4	2	0	IV	IV	intestinal	41	14	antrum
GSM1524024	3	Tr_3	EP	positive	1	49.4667	1	89.4333	TP53positive	M	61	Signet ring cell ca, diffuse		4	signet	2	1		1	B-Ⅲ	pT3N2	3	2	0	III	III	diffuse	53	9	antrum
GSM1524025	41	Tr_41	EP	Negative	0	14.1	1	81.8333	MSI	M	71	Tubular adenoca, PD, diffuse	0	3	p/d	2	0	0	1	B-Ⅲ	pT2N2	2	2	0	III	III	diffuse	46	8	antrum
GSM1524026	42	T42	MP	positive	1	81.3667	0	83.6	EMT	F	52	Signet ring cell ca, diffuse	0	4	signet	2	1	0	1	B-Ⅲ	pT3N1	3	1	0	III	III	diffuse	29	5	body
GSM1524027	45	T45	EP	positive	0	57.7667	1	59.7	TP53neg	M	61	Signet ring cell ca, diffuse	0	4	signet	2	1	0	1	B-Ⅲ	pT3N2	3	2	0	III	III	diffuse	31	10	body
GSM1524028	47	T47	EP	positive	1	26.5667	1	47.7	TP53positive	M	72	Tubular adenoca, PD, intestinal	0	3	p/d	1	0	0	0	B-Ⅲ	pT2N2	2	2	0	III	III	intestinal	26	12	body
GSM1524029	49	T49	MP	Negative	1	21.7	1	31.1	EMT	F	50	Signet ring cell ca, diffuse	0	4	signet	2	0	0	1	B-Ⅳ	pT4N3	4	3	0	IV	IV	diffuse	31	22	body
GSM1524030	4	T4	MP	positive	1	27.5333	1	31.3333	EMT	F	46	Signet ring cell ca, diffuse	0	4	signet	2				B-Ⅳ	pT3N1	3	1	0	III	III	diffuse	44	3	cardia
GSM1524031	50	T50	EP	positive	1	14.1333	0	82	TP53positive	M	55	Tubular adenoca, MD, intestinal	0	2	w/d~m/d	1	1		1	B-Ⅳ	pT2N3	2	3	0	IV	IV	intestinal	42	19	antrum
GSM1524032	51	Tr_51	EP	negative	1	12.2	1	77.2	MSI	F	70	Tubular adenoca, MD, intestinal	0	2	w/d~m/d	1	0		0	B-Ⅱ	pT4N1	4	1	0	IV	IV	intestinal	56	1	antrum
GSM1524033	52	Tr_52	EP	positive	0	80.2667	0	80.8333	TP53positive	F	67	Tubular adenoca, PD, intestinal	1	3	p/d	1	0		0	B-Ⅲ	pT2N2M1	2	2	1	IV	IV	intestinal	37	14	body
GSM1524034	53	Tr_53	EP	positive	1	18.1667	1	44.0667	TP53positive	M	65	Tubular adenoca, WD, intestinal	0	1	w/d~m/d	1	1	0	1	B-Ⅳ	pT3N1	3	1	0	III	III	intestinal	44	1	body
GSM1524035	54	Tr_54	MP	positive	0	60.4333	0	80.3	EMT	F	64	Tubular adenoca, PD, mixed	0	3	p/d	2	0	0	1	B-Ⅳ	pT3N3	3	3	0	IV	IV	mixed	25	16	body
GSM1524036	55	T55	EP	positive	0	71	0	79.9333	TP53neg	M	70	Tubular adenoca, MD, intestinal	0	2	w/d~m/d	1	0	0	1	B-Ⅲ	pT3N1	3	1	0	III	III	intestinal	13	3	body
GSM1524037	56	T56	MP	positive	1	18	1	23.4333	TP53neg	M	72	Tubular adenoca, MD, intestinal	0	2	w/d~m/d	1	1	0	1	B-Ⅱ	pT3N2	3	2	0	III	III	intestinal	23	7	antrum
GSM1524038	57	T57	EP	positive	0	8.43333	1	8.63333	TP53positive	M	74	Signet ring cell ca, diffuse	0	4	signet	2	1	0	1	B-Ⅳ	pT2N3M1	2	3	1	IV	IV	diffuse	58	40	entire
GSM1524039	58	T58	MP	positive	1	11.8	1	12.0667	EMT	M	72	Signet ring cell ca, diffuse	0	4	signet	2	0	0	1	B-Ⅲ	pT3N2	3	2	0	III	III	diffuse	18	9	antrum
GSM1524040	60	T60	EP	positive	1	18.3	1	36.1667	TP53neg	F	55	Signet ring cell ca, diffuse	0	4	signet	2	0	0	1	B-Ⅲ	pT3N3	3	3	0	IV	IV	diffuse	53	28	antrum
GSM1524041	61	T61	MP	positive; MSH2 mutation (+)	0	68.4333	0	77.3333	MSI	M	56	Tubular adenoca, MD, intestinal	0	2	w/d~m/d	1	0	0	1	B-Ⅲ	pT2N3M1	2	3	1	IV	IV	intestinal	41	17	body
GSM1524042	62	T62	EP	positive	1	0.533333	1	10.8333	TP53neg	F	62	Tubular adenoca, PD, diffuse	0	3	p/d	2	0	1	1	B-Ⅲ	pT2N2	2	2	0	III	III	diffuse	36	11	cardia
GSM1524043	63	T63	EP	positive	1	4.1	1	16.8333	TP53positive	M	60	Tubular adenoca, PD, diffuse	1	3	p/d	2	0	0	1	B-Ⅱ	pT2N2M1	2	2	1	IV	IV	diffuse	30	7	body
GSM1524044	64	Tr_64	MP	positive	1	3.06667	1	22.8667	TP53neg	M	80	Tubular adenoca, MD, intestinal		2	w/d~m/d	1	0	0	0	B-Ⅱ	pT2N1M1	2	1	1	IV	IV	intestinal	40	4	antrum
GSM1524045	68	Tr_68	EP	positive	0	64.6	0	89.1333	TP53positive	M	33	Tubular adenoca, MD, intestinal	0	2	w/d~m/d	1			1	B-Ⅱ	pT2N1	2	1	0	II	II	intestinal	60	2	body
GSM1524046	75	Tr_75	MP	positive	0	87.5333	0	88.0333	TP53neg	F	59	Adenoca, PD, diffuse	0	3	p/d	2			1	B-Ⅲ	pT2N1	2	1	0	II	II	diffuse	28	5	antrum
GSM1524047	77	Tr_77	EP	positive	0	33.9667	0	69.8667	TP53positive	M	74	Adenoca, PD, diffuse	0	3	p/d	2	0		1	B-Ⅲ	pT2N1	2	1	0	II	II	diffuse	43	5	antrum
GSM1524048	78	Tr_78	MP	negative	0	36.3	1	46.8	MSI	M	67	Adenoca, MD, intestinal	0	2	w/d~m/d	1	0		1	B-Ⅱ	pT2N1	2	1	0	II	II	intestinal	22	2	antrum
GSM1524049	79	Tr_79	MP	positive	0	0.5	0	87.8	TP53positive	M	62	Adenoca, MD, intestinal	0	2	w/d~m/d	1	0		0	B-Ⅱ	pT2N1	2	1	0	II	II	intestinal	33	1	body
GSM1524050	80	Tr_80	EP	positive	1	21.7333	1	57.1333	TP53positive	M	66	Adenoca, WD, intestinal	0	1	w/d~m/d	1	1		1	B-Ⅱ	pT2N1	2	1	0	II	II	intestinal	29	3	antrum
GSM1524051	81	Tr_81	EP	positive	0	85.0333	0	87.2667	TP53neg	F	51	Adenoca, PD, diffuse	0	3	p/d	2	0		0	B-Ⅲ	pT2N1	2	1	0	II	II	diffuse	33	2	antrum
GSM1524052	83	Tr_83	MP	positive	0	8.76667	1	13.1667	TP53neg	M	74	Adenoca, PD, diffuse	0	3	p/d	2	1		1	B-Ⅳ	pT2N1	2	1	0	II	II	diffuse	42	2	antrum
GSM1524053	84	Tr_84	EP	negative	0	79.8333	0	86.9333	TP53positive	M	61	Adenoca, MD, intestinal	0	2	w/d~m/d	1	1		1	B-Ⅱ	pT2N1	2	1	0	II	II	intestinal	31	5	body
GSM1524054	85	Tr_85	EP	negative	0	12.5667	0	86.5667	MSI	M	72	Tubular adenoca, MD, intestinal	0	2	w/d~m/d	1	0		0	B-Ⅲ	pT2N1	2	1	0	II	II	intestinal	32	1	antrum
GSM1524055	86	Tr_86	MP	positive	1	12.1333	1	37.9333	TP53positive	M	54	Adenoca, MD, intestinal	0	2	w/d~m/d	1	0		0	B-Ⅱ	pT2N1	2	1	0	II	II	intestinal	18	1	antrum
GSM1524056	88	Tr_88	EP	positive	1	7.5	1	14.1667	TP53neg	M	71	Adenocarcinoma with neuroendocrine differentiation	0	11 Adenocarcinoma with neuroendocrine differentiation	others	1	0		1	B-Ⅰ	pT2N1	2	1	0	II	II	intestinal	24	1	body
GSM1524057	90	Tr_90	MP	positive	1	14.9667	1	15.9333	EMT	M	80	Adenoca, PD, intestinal	0	3	p/d	1	0		1	B-Ⅲ	pT4N0	4	0	0	IV	IV	intestinal	10	0	antrum
GSM1524058	91	Tr_91	MP	positive	0	85.4667	0	85.4667	EMT	F	56	Tubular adenoca, PD, intestinal	0	3	p/d	1			0	B-Ⅲ	pT2N1	2	1	0	II	II	intestinal	65	5	cardia
GSM1524059	93	Tr_93	MP	positive	0	79.2333	0	85.2	EMT	M	58	Tubular adenoca, PD, diffuse	0	3	p/d	2	1		0	B-Ⅲ	pT3N0	3	0	0	II	II	diffuse	32	0	antrum
GSM1524060	96	Tr_96	EP	negative	0	70.3	0	84.8333	TP53positive	M	56	Papillary adenoca, intestinal	0	6	papillary	1	0	1	1	B-Ⅲ	pT2N1	2	1	0	II	II	intestinal	16	4	body
GSM1524061	97	Tr_97	EP	positive	0	84.3333	0	84.6	MSI	M	77	Tubular adenoca, WD, intestinal	0	1	w/d~m/d	1	1	0	1	B-Ⅲ	pT2N1	2	1	0	II	II	intestinal	26	4	antrum
GSM1524062	9	T9	MP	positive	1	43.4333	1	70.2	EMT	F	40	Signet ring cell ca, diffuse	0	4	signet	2			1	B-Ⅲ	pT3N1	3	1	0	III	III	diffuse	22	2	cardia
GSM1524068	82		EP	negative	0	91.2333	0	92.8667	MSI	F	71	Tubular adenoca, MD, intestinal	0	2	w/d~m/d	1	0		0	B-III	pT2N1	2	1	0	II	II	intestinal	30	1	body
GSM1524069	87		EP	Negative	0	0.3	1	85.6	MSI	M	63	Adenoca, MD, intestinal	0	2	w/d~m/d	1	0		1	B-Ⅲ	pT2N1	2	1	0	II	II	intestinal	24	5	antrum
GSM1524070	89		EP	positive	0	86.2	0	91.6333	TP53positive	M	58	Adenoca, WD, intestinal	0	1	w/d~m/d	1	0		0	B-Ⅲ	pT2N1	2	1	0	II	II	intestinal	18	2	body
GSM1524071	94		EP	positive	0	85.8333	0	90.7667	TP53positive	M	60	Tubular adenoca, MD, intestinal	0	2	w/d~m/d	1	0			B-Ⅲ	pT4N1	4	1	0	III	III	intestinal	68	6	antrum to body
GSM1524072	95		EP	positive	0	0.733333	1	42.9333	TP53neg	F	43	Adenoca, PD, diffuse	0	3	p/d	2	1		0	B-Ⅲ	pT3N2M1	3	2	1	IV	IV	diffuse	26	14	antrum to body

## Sheet: TCGA
barcode	Subgroup	TCGA Subtype	Lauren Class	Intestinal Type Subclass	Signet Ring	WHO Class	Pathologic T	Pathologic N	Pathologic M	TNM Stage	Anatomic Region	Age at Initial Diagnosis	Gender	Race	Percent Tumor Cells	Total Mutation Rate
TCGA-B7-5816	EP	MSI	Diffuse	NA	0	Poorly_Cohesive	T4a	N0	M0	Stage_IIB	FUNDUS_BODY	51.19	FEMALE	WHITE	55	47.073
TCGA-B7-5818	EP	EBV	Intestinal	NA	NA	NA	T2	N0	M0	Stage_IB	FUNDUS_BODY	62.4	MALE	WHITE	82	15.577
TCGA-BR-4187	MP	GS	Diffuse	NA	1	Poorly_Cohesive	TX	NX	M0	X	ANTRUM	56.49	MALE	WHITE	70	5.095
TCGA-BR-4191	EP	CIN	Intestinal	Tubular	NA	Tubular	TX	N2	M0	X	NA	72.72	MALE	WHITE	89	9.84
TCGA-BR-4201	MP	MSI	Intestinal	Tubular	NA	Tubular	T2	NX	M0	X	GEJ_CARDIA	66.68	FEMALE	WHITE	45	62.523
TCGA-BR-4253	EP	EBV	Intestinal	Tubular	NA	Tubular	T4a	N2	M0	Stage_IIIB	FUNDUS_BODY	80.49	FEMALE	WHITE	67	6.116
TCGA-BR-4255	MP	CIN	Diffuse	NA	0	Poorly_Cohesive	T4a	N2	M0	Stage_IIIB	NA	76.37	FEMALE	WHITE	79	7.457
TCGA-BR-4256	MP	MSI	Intestinal	Tubular	NA	Tubular	TX	N2	M0	X	ANTRUM	80.6	MALE	WHITE	68	44.712
TCGA-BR-4257	EP	MSI	Intestinal	Mucinous	NA	Mucinous	TX	NX	M0	X	ANTRUM	79.43	FEMALE	WHITE	82	48.114
TCGA-BR-4267	EP	CIN	Intestinal	Papillary	NA	Papillary	T2	N0	M0	Stage_IB	FUNDUS_BODY	51.2	MALE	WHITE	95	8.264
TCGA-BR-4279	MP	GS	Diffuse	NA	1	Poorly_Cohesive	T2	N2	M0	Stage_IIB	NA	43.98	MALE	WHITE	53	4.327
TCGA-BR-4280	EP	MSI	Intestinal	Tubular	NA	Tubular	T3	N1	M0	Stage_IIB	NA	78.07	FEMALE	WHITE	75	46.107
TCGA-BR-4292	EP	MSI	Intestinal	Papillary	NA	Papillary	T1b	NX	M0	X	FUNDUS_BODY	73.02	FEMALE	WHITE	77	74.193
TCGA-BR-4294	EP	CIN	Intestinal	Tubular	NA	Tubular	T2	NX	M0	X	FUNDUS_BODY	65.05	MALE	WHITE	86	3.212
TCGA-BR-4357	EP	CIN	Intestinal	Tubular	NA	Tubular	T4a	NX	MX	X	FUNDUS_BODY	58.3	MALE	WHITE	80	9.335
TCGA-BR-4361	EP	MSI	NA	NA	NA	NA	T4b	N0	M0	Stage_IIIB	NA	66.42	FEMALE	WHITE	69	108.175
TCGA-BR-4362	EP	MSI	Diffuse	NA	0	Poorly_Cohesive	TX	N2	M0	X	NA	74.41	FEMALE	WHITE	85	61.896
TCGA-BR-4363	EP	MSI	NA	NA	NA	NA	T4a	NX	MX	X	FUNDUS_BODY	60.77	FEMALE	WHITE	70	20.99
TCGA-BR-4366	EP	CIN	Intestinal	Tubular	NA	Tubular	TX	NX	M0	X	ANTRUM	87.68	MALE	WHITE	80	5.593
TCGA-BR-4367	EP	CIN	Diffuse	NA	0	Poorly_Cohesive	TX	N1	M0	X	ANTRUM	78.9	MALE	WHITE	90	NA
TCGA-BR-4368	MP	MSI	NA	NA	NA	NA	T4b	N3	M0	Stage_IIIC	ANTRUM	78.77	FEMALE	WHITE	75	48.867
TCGA-BR-4369	EP	CIN	Intestinal	Tubular	NA	Tubular	TX	NX	M0	X	GEJ_CARDIA	75.31	MALE	WHITE	75	6.635
TCGA-BR-4370	MP	MSI	Intestinal	Tubular	NA	Tubular	TX	NX	M0	X	ANTRUM	74.87	FEMALE	WHITE	72	37.866
TCGA-BR-4371	EP	GS	Intestinal	Papillary	NA	Papillary	T2	NX	M0	X	FUNDUS_BODY	71.98	FEMALE	WHITE	87	6.112
TCGA-BR-6452	EP	MSI	Intestinal	Papillary	NA	Papillary	T3	N0	M0	Stage_IIA	FUNDUS_BODY	78.93	FEMALE	WHITE	97	282.946
TCGA-BR-6453	MP	GS	Diffuse	NA	0	Poorly_Cohesive	T2	N1	M0	Stage_IIA	FUNDUS_BODY	54.93	MALE	WHITE	77	7.462
TCGA-BR-6454	EP	CIN	Intestinal	Tubular	NA	Tubular	T3	N0	M0	Stage_IIA	GEJ_CARDIA	58.87	MALE	WHITE	100	5.769
TCGA-BR-6455	EP	EBV	Intestinal	Tubular	NA	Tubular	T3	N1	M0	Stage_IIB	FUNDUS_BODY	59.86	MALE	WHITE	90	3.781
TCGA-BR-6456	MP	CIN	Intestinal	Tubular	NA	Tubular	T3	N1	M0	Stage_IIB	FUNDUS_BODY	74.71	FEMALE	WHITE	95	1.796
TCGA-BR-6457	MP	GS	Diffuse	NA	0	Poorly_Cohesive	T3	N0	M0	Stage_IIA	FUNDUS_BODY	69.53	MALE	WHITE	85	4.79
TCGA-BR-6458	EP	CIN	Intestinal	Tubular	NA	Tubular	T3	N1	M0	Stage_IIB	FUNDUS_BODY	57.68	FEMALE	WHITE	100	11.452
TCGA-BR-6563	MP	GS	Diffuse	NA	1	Poorly_Cohesive	T3	N1	M0	Stage_IIB	ANTRUM	60.06	FEMALE	WHITE	65	3.011
TCGA-BR-6564	MP	CIN	Diffuse	NA	0	Poorly_Cohesive	T3	N2	M0	Stage_IIIA	FUNDUS_BODY	46.9	FEMALE	WHITE	66	1.361
TCGA-BR-6565	EP	CIN	Intestinal	Tubular	NA	Tubular	T4a	N0	M0	Stage_IIB	FUNDUS_BODY	67.06	MALE	WHITE	65	5.606
TCGA-BR-6566	EP	MSI	Intestinal	Mucinous	NA	Mucinous	T3	N0	M0	Stage_IIA	FUNDUS_BODY	64.08	FEMALE	WHITE	82	35.532
TCGA-BR-6705	MP	GS	Diffuse	NA	0	Poorly_Cohesive	T3	N3	M0	Stage_IIIB	FUNDUS_BODY	68.65	FEMALE	WHITE	77	4.007
TCGA-BR-6706	MP	EBV	Mixed	NA	NA	Mixed	T3	N2	M0	Stage_IIIA	GEJ_CARDIA	63.12	MALE	WHITE	77	8.454
TCGA-BR-6707	EP	EBV	Intestinal	Tubular	NA	Tubular	T3	N0	M0	Stage_IIA	FUNDUS_BODY	75.37	MALE	WHITE	75	2.666
TCGA-BR-6710	EP	GS	Intestinal	Tubular	NA	Tubular	T2	N0	M0	Stage_IB	GEJ_CARDIA	41.93	MALE	WHITE	75	0.033
TCGA-BR-6801	EP	GS	Intestinal	Tubular	NA	Tubular	T3	N0	M0	Stage_IIA	FUNDUS_BODY	70.19	MALE	WHITE	70	1.905
TCGA-BR-6802	EP	MSI	Intestinal	Tubular	NA	Tubular	T3	N1	M0	Stage_IIB	FUNDUS_BODY	65.48	MALE	WHITE	73	17.352
TCGA-BR-6803	MP	GS	Diffuse	NA	1	Poorly_Cohesive	T3	N0	M0	Stage_IIB	FUNDUS_BODY	54.07	FEMALE	WHITE	65	0.761
TCGA-BR-6852	EP	MSI	NA	NA	NA	NA	T3	N0	M0	Stage_IIA	GEJ_CARDIA	64.25	FEMALE	WHITE	95	40.298
TCGA-BR-7196	MP	EBV	Diffuse	NA	0	Poorly_Cohesive	T3	N3	M1	Stage_IV	GEJ_CARDIA	64.64	MALE	WHITE	40	2.873
TCGA-BR-7197	EP	CIN	Intestinal	Tubular	NA	Tubular	T3	N0	M0	Stage_IIA	ANTRUM	69.67	MALE	WHITE	45	6.786
TCGA-BR-7703	EP	MSI	Intestinal	Papillary	NA	Papillary	T1b	N0	M0	Stage_IA	FUNDUS_BODY	81.34	MALE	WHITE	82	28.749
TCGA-BR-7707	EP	MSI	Intestinal	Tubular	NA	Tubular	T2	N0	M0	Stage_IB	FUNDUS_BODY	69.34	FEMALE	WHITE	60	55.018
TCGA-BR-7715	MP	CIN	Intestinal	Tubular	NA	Tubular	T3	N0	M0	Stage_IIA	FUNDUS_BODY	65.33	MALE	WHITE	77	5.658
TCGA-BR-7716	EP	CIN	Intestinal	Tubular	NA	Tubular	T3	N1	M0	Stage_IIB	FUNDUS_BODY	62.5	FEMALE	WHITE	80	6.338
TCGA-BR-7717	EP	CIN	Intestinal	Tubular	NA	Tubular	T3	N1	M0	Stage_IIB	GEJ_CARDIA	63.25	MALE	WHITE	90	5.765
TCGA-BR-7722	EP	GS	Mixed	NA	NA	Mixed	T4b	N2	M0	Stage_IIIC	GEJ_CARDIA	62.15	MALE	WHITE	90	2.075
TCGA-BR-7723	MP	CIN	Intestinal	Tubular	NA	Tubular	T3	N3	M0	Stage_IIIB	FUNDUS_BODY	59.79	MALE	WHITE	95	6.275
TCGA-BR-7851	EP	MSI	Intestinal	Tubular	NA	Tubular	T4a	N0	M0	Stage_IIB	FUNDUS_BODY	74.17	MALE	WHITE	59	58.66
TCGA-BR-7901	EP	CIN	Intestinal	Tubular	NA	Tubular	T3	N1	M0	Stage_IIB	GEJ_CARDIA	74.01	MALE	WHITE	50	8.041
TCGA-BR-7957	MP	GS	Diffuse	NA	0	Poorly_Cohesive	T4a	N3	M1	Stage_IV	FUNDUS_BODY	50.7	FEMALE	WHITE	45	2.093
TCGA-BR-7958	EP	EBV	Intestinal	Tubular	NA	Tubular	T3	N0	M0	Stage_IIA	FUNDUS_BODY	60.79	MALE	WHITE	90	5.91
TCGA-BR-7959	MP	CIN	Intestinal	Mucinous	NA	Mucinous	T4a	N1	M0	Stage_IIIA	GEJ_CARDIA	59.49	MALE	WHITE	66	3.726
TCGA-BR-8058	EP	GS	Diffuse	NA	0	Poorly_Cohesive	T3	N2	M0	Stage_IIIA	ANTRUM	53.82	FEMALE	WHITE	0	2.113
TCGA-BR-8059	EP	MSI	Intestinal	Tubular	NA	Tubular	T3	N1	M0	Stage_IIB	FUNDUS_BODY	72.48	FEMALE	WHITE	57	24.674
TCGA-BR-8077	EP	CIN	Intestinal	Tubular	NA	Tubular	T3	N1	M0	Stage_IIB	FUNDUS_BODY	58.62	FEMALE	WHITE	0	4.822
TCGA-BR-8078	EP	MSI	Intestinal	Tubular	NA	Tubular	T3	N0	M0	Stage_IIA	FUNDUS_BODY	70.8	FEMALE	WHITE	0	59.779
TCGA-BR-8080	MP	CIN	Diffuse	NA	1	Poorly_Cohesive	T3	N3	M0	Stage_IIIB	FUNDUS_BODY	72.68	FEMALE	WHITE	99	5.837
TCGA-BR-8081	MP	MSI	Intestinal	Tubular	NA	Tubular	T3	N0	M0	Stage_IIA	FUNDUS_BODY	71.45	FEMALE	WHITE	79	32.731
TCGA-BR-8284	EP	MSI	Mixed	NA	NA	Mixed	T3	N3	M0	Stage_IIIB	ANTRUM	72.62	FEMALE	WHITE	80	12.382
TCGA-BR-8286	EP	CIN	Intestinal	Tubular	NA	Tubular	T4a	N0	M0	Stage_IIB	ANTRUM	49.19	MALE	WHITE	81	5.598
TCGA-BR-8289	EP	CIN	Intestinal	Tubular	NA	Tubular	T3	N3	M1	Stage_IV	FUNDUS_BODY	57.08	MALE	WHITE	85	7.826
TCGA-BR-8291	MP	CIN	Diffuse	NA	0	Poorly_Cohesive	T3	N1	M0	Stage_IIB	ANTRUM	61.74	MALE	WHITE	80	1.34
TCGA-BR-8297	MP	CIN	Diffuse	NA	0	Poorly_Cohesive	T4b	N3	M0	Stage_IIIC	FUNDUS_BODY	58.11	MALE	WHITE	30	10.351
TCGA-BR-8361	EP	MSI	NA	NA	NA	NA	T4b	N2	M0	Stage_IIIC	FUNDUS_BODY	71.18	FEMALE	WHITE	85	62.514
TCGA-BR-8362	MP	GS	Intestinal	NA	NA	NA	T3	N3	M0	Stage_IIIB	FUNDUS_BODY	65.15	MALE	WHITE	80	NA
TCGA-BR-8363	EP	MSI	NA	NA	NA	NA	T2	N0	M0	Stage_IB	ANTRUM	73.86	FEMALE	WHITE	62	40.288
TCGA-BR-8364	MP	GS	Diffuse	NA	0	Poorly_Cohesive	T3	N2	M0	Stage_IIIA	FUNDUS_BODY	42.13	FEMALE	WHITE	50	0.93
TCGA-BR-8365	MP	CIN	Diffuse	NA	0	Poorly_Cohesive	T3	N0	M0	Stage_IIA	FUNDUS_BODY	70.43	FEMALE	WHITE	45	0.848
TCGA-BR-8366	EP	EBV	Mixed	NA	NA	Mixed	T3	N0	M0	Stage_IIA	FUNDUS_BODY	80.48	FEMALE	WHITE	83	6.624
TCGA-BR-8367	MP	GS	Mixed	NA	NA	Mixed	T3	N3	M0	Stage_IIIB	FUNDUS_BODY	55.97	MALE	WHITE	70	2.433
TCGA-BR-8368	EP	MSI	NA	NA	NA	NA	T2	N0	M0	Stage_IB	FUNDUS_BODY	84.53	FEMALE	WHITE	86	40.824
TCGA-BR-8369	EP	CIN	Intestinal	Mucinous	NA	Mucinous	T3	N3	M0	Stage_IIIB	ANTRUM	76.8	FEMALE	WHITE	77	7.499
TCGA-BR-8371	MP	GS	Diffuse	NA	0	Poorly_Cohesive	T3	N3	M0	Stage_IIIB	GEJ_CARDIA	62.65	MALE	WHITE	65	0.834
TCGA-BR-8372	EP	MSI	Intestinal	Tubular	NA	Tubular	T3	N3	M0	Stage_IIIB	FUNDUS_BODY	63.92	MALE	WHITE	80	50.347
TCGA-BR-8373	MP	CIN	Intestinal	Papillary	NA	Papillary	T4a	N1	M0	Stage_IIIA	FUNDUS_BODY	65.01	FEMALE	WHITE	0	3.613
TCGA-BR-8380	MP	GS	Diffuse	NA	1	Poorly_Cohesive	T4a	N3	M0	Stage_IIIC	ANTRUM	55.19	MALE	WHITE	95	2.958
TCGA-BR-8381	EP	EBV	NA	NA	NA	NA	T3	N1	M0	Stage_IIB	FUNDUS_BODY	51.59	MALE	WHITE	100	4.67
TCGA-BR-8382	EP	MSI	Intestinal	Tubular	NA	Tubular	T3	N3	M0	Stage_IIIB	ANTRUM	67.73	FEMALE	WHITE	88	30.922
TCGA-BR-8384	MP	GS	Diffuse	NA	0	Poorly_Cohesive	T3	N2	M0	Stage_IIIA	ANTRUM	69.22	MALE	WHITE	50	1.612
TCGA-BR-8483	EP	CIN	Intestinal	Tubular	NA	Tubular	T3	N2	M0	Stage_IIIA	ANTRUM	59.5	MALE	WHITE	0	4.521
TCGA-BR-8484	EP	CIN	Intestinal	Tubular	NA	Tubular	T4a	N1	M0	Stage_IIIA	FUNDUS_BODY	61.83	MALE	WHITE	92	3.318
TCGA-BR-8485	EP	CIN	Mixed	NA	NA	Mixed	T3	N3	M0	Stage_IIIB	FUNDUS_BODY	68.02	FEMALE	WHITE	67	11.382
TCGA-BR-8486	EP	CIN	Intestinal	Tubular	NA	Tubular	T1b	N0	M0	Stage_IA	FUNDUS_BODY	90	FEMALE	WHITE	0	2.043
TCGA-BR-8487	EP	MSI	Intestinal	Tubular	NA	Tubular	T3	N0	M0	Stage_IIA	ANTRUM	64.07	FEMALE	WHITE	99	122.05
TCGA-BR-8588	EP	GS	Diffuse	NA	0	Poorly_Cohesive	T4a	N0	M0	Stage_IIB	FUNDUS_BODY	55.24	FEMALE	WHITE	61	4.619
TCGA-BR-8589	EP	EBV	NA	NA	NA	NA	T3	N1	M0	Stage_IIB	FUNDUS_BODY	56.75	MALE	WHITE	69	41.821
TCGA-BR-8590	MP	GS	Mixed	NA	NA	Mixed	T3	N2	M0	Stage_IIIA	FUNDUS_BODY	62.8	MALE	WHITE	63	4.563
TCGA-BR-8591	EP	MSI	Intestinal	Tubular	NA	Tubular	T3	N3	M0	Stage_IIIB	ANTRUM	79.55	MALE	WHITE	76	52.803
TCGA-BR-8592	MP	GS	Diffuse	NA	0	Poorly_Cohesive	T3	N1	M0	Stage_IIB	FUNDUS_BODY	63.34	FEMALE	WHITE	53	1.59
TCGA-BR-8677	MP	GS	Diffuse	NA	0	Poorly_Cohesive	T3	N3	M0	Stage_IIIB	ANTRUM	74.53	FEMALE	WHITE	70	2.557
TCGA-BR-8678	EP	CIN	Intestinal	NA	NA	NA	T2	N0	M0	Stage_IB	FUNDUS_BODY	76.76	MALE	WHITE	83	4.261
TCGA-BR-8679	EP	CIN	Intestinal	Mucinous	NA	Mucinous	T2	N0	M0	Stage_IB	FUNDUS_BODY	63.2	FEMALE	WHITE	70	5.853
TCGA-BR-8680	EP	GS	Intestinal	Tubular	NA	Tubular	T4a	N2	M1	Stage_IV	ANTRUM	45.55	MALE	ASIAN	73	225.454
TCGA-BR-8682	MP	CIN	Intestinal	Tubular	NA	Tubular	T4a	N0	M0	Stage_IIB	ANTRUM	52.47	MALE	ASIAN	67	2.56
TCGA-BR-8683	EP	CIN	Intestinal	Tubular	NA	Tubular	T4a	N2	M0	Stage_IIIB	ANTRUM	75.42	MALE	ASIAN	71	5.65
TCGA-BR-8686	MP	EBV	Diffuse	NA	0	Poorly_Cohesive	T4a	N1	M0	Stage_IIIA	ANTRUM	69.47	MALE	ASIAN	90	4.779
TCGA-BR-8687	EP	CIN	Intestinal	Papillary	NA	Papillary	T3	N2	M0	Stage_IIIA	GEJ_CARDIA	67	FEMALE	WHITE	95	6.854
TCGA-BR-A44T	MP	GS	Diffuse	NA	0	Poorly_Cohesive	T3	N0	M0	Stage_IIA	GEJ_CARDIA	53.13	FEMALE	WHITE	35	1.013
TCGA-BR-A452	EP	CIN	Intestinal	Tubular	NA	Tubular	T4a	N1	M0	Stage_IIIA	ANTRUM	57.79	MALE	ASIAN	75	5.357
TCGA-BR-A453	MP	GS	Diffuse	NA	1	Poorly_Cohesive	T4a	N3	M1	Stage_IV	ANTRUM	51.98	MALE	ASIAN	60	2.67
TCGA-BR-A4CR	EP	CIN	Intestinal	Tubular	NA	Tubular	T3	N3	M0	Stage_IIIB	FUNDUS_BODY	70.28	FEMALE	WHITE	65	2.665
TCGA-BR-A4CS	EP	CIN	Intestinal	NA	NA	NA	T3	N3	M0	Stage_IIIB	FUNDUS_BODY	77.24	MALE	WHITE	78	5.956
TCGA-BR-A4IU	MP	GS	Diffuse	NA	0	Poorly_Cohesive	T4a	N1	M0	Stage_IIIA	ANTRUM	34.5	FEMALE	ASIAN	60	1.003
TCGA-BR-A4IV	MP	GS	Diffuse	NA	1	Poorly_Cohesive	T4a	N2	M0	Stage_IIIB	ANTRUM	47.95	MALE	ASIAN	100	0.914
TCGA-BR-A4IY	MP	CIN	Intestinal	Tubular	NA	Tubular	T4a	N0	M0	Stage_IIB	ANTRUM	58.35	MALE	ASIAN	80	5.071
TCGA-BR-A4IZ	MP	GS	Diffuse	NA	1	Poorly_Cohesive	T4a	N2	M0	Stage_IIIB	ANTRUM	45.71	FEMALE	ASIAN	100	0.342
TCGA-BR-A4J1	EP	CIN	Intestinal	Tubular	NA	Tubular	T4a	N1	M0	Stage_IIIA	ANTRUM	63.7	MALE	ASIAN	90	2.766
TCGA-BR-A4J2	MP	GS	Diffuse	NA	0	Poorly_Cohesive	T4a	N0	M0	Stage_IIB	ANTRUM	70.89	MALE	ASIAN	95	1.655
TCGA-BR-A4J4	EP	EBV	Diffuse	NA	0	Poorly_Cohesive	T4a	N2	M0	Stage_IIIB	ANTRUM	39.58	MALE	ASIAN	53	2.989
TCGA-BR-A4J5	MP	GS	Intestinal	Mucinous	NA	Mucinous	T4a	N1	M0	Stage_IIIA	ANTRUM	56.71	MALE	ASIAN	40	NA
TCGA-BR-A4J6	EP	GS	Intestinal	Tubular	NA	Tubular	T3	N0	M0	Stage_IIA	GEJ_CARDIA	69.21	FEMALE	WHITE	45	1.322
TCGA-BR-A4J7	MP	GS	Intestinal	Mucinous	NA	Mucinous	T4a	N0	M0	Stage_IIB	ANTRUM	49.1	MALE	ASIAN	75	1.977
TCGA-BR-A4J8	MP	CIN	Mixed	NA	NA	Mixed	T3	N3	M0	Stage_IIIB	GEJ_CARDIA	71.31	FEMALE	WHITE	26	3.72
TCGA-BR-A4J9	MP	GS	Diffuse	NA	0	Poorly_Cohesive	T3	N0	M0	Stage_IIA	ANTRUM	55.01	MALE	WHITE	25	NA
TCGA-BR-A4PD	EP	CIN	Intestinal	Tubular	NA	Tubular	T4a	N0	M0	Stage_IIB	FUNDUS_BODY	72.1	FEMALE	WHITE	90	5.995
TCGA-BR-A4PE	EP	CIN	Intestinal	Tubular	NA	Tubular	T2	N0	M0	Stage_IB	GEJ_CARDIA	68.41	FEMALE	WHITE	60	7.774
TCGA-BR-A4PF	EP	CIN	Intestinal	NA	NA	NA	T4a	N2	M0	Stage_IIIB	ANTRUM	72.31	MALE	WHITE	50	5.471
TCGA-BR-A4QI	EP	CIN	Intestinal	NA	NA	NA	T3	N0	M0	Stage_IIA	ANTRUM	70.99	FEMALE	WHITE	100	5.079
TCGA-CD-5798	MP	GS	Diffuse	NA	1	Poorly_Cohesive	T3	N0	M0	Stage_IIA	ANTRUM	82.99	MALE	ASIAN	47	3.25
TCGA-CD-5799	EP	CIN	Diffuse	NA	0	Poorly_Cohesive	T2	N1	M0	Stage_IIA	ANTRUM	45.27	MALE	ASIAN	76	1.935
TCGA-CD-5800	EP	CIN	Intestinal	Papillary	NA	Papillary	T3	N0	M0	Stage_IIA	ANTRUM	51	FEMALE	ASIAN	80	6.127
TCGA-CD-5801	EP	EBV	Intestinal	NA	NA	NA	T4a	N2	M0	Stage_IIIB	ANTRUM	69	MALE	ASIAN	90	20.095
TCGA-CD-5803	MP	GS	Diffuse	NA	0	Poorly_Cohesive	T3	N0	M0	Stage_IIA	ANTRUM	78.33	FEMALE	ASIAN	47	1.484
TCGA-CD-5804	EP	CIN	Intestinal	Tubular	NA	Tubular	T3	N1	M0	Stage_IIB	ANTRUM	90	MALE	ASIAN	85	3.375
TCGA-CD-5813	MP	GS	Diffuse	NA	1	Poorly_Cohesive	T3	N0	M0	Stage_IIA	FUNDUS_BODY	60.22	MALE	ASIAN	80	6.427
TCGA-CD-8524	EP	CIN	Diffuse	NA	0	Poorly_Cohesive	T3	N0	M0	Stage_IIA	ANTRUM	61.45	FEMALE	ASIAN	85	5.916
TCGA-CD-8526	MP	CIN	Intestinal	Tubular	NA	Tubular	T3	N1	M0	Stage_IIB	ANTRUM	73.49	FEMALE	ASIAN	90	1.503
TCGA-CD-8528	EP	CIN	Diffuse	NA	0	Poorly_Cohesive	T4a	N0	M0	Stage_IIB	ANTRUM	43.77	FEMALE	ASIAN	92	4.201
TCGA-CD-8529	EP	CIN	Intestinal	Mucinous	NA	Mucinous	T4b	N0	M1	Stage_IV	ANTRUM	65.65	MALE	ASIAN	75	14.821
TCGA-CD-8530	MP	CIN	Diffuse	NA	0	Poorly_Cohesive	T3	N0	M0	Stage_IIA	FUNDUS_BODY	52	MALE	ASIAN	90	3.412
TCGA-CD-8531	MP	GS	Diffuse	NA	0	Poorly_Cohesive	T3	N1	M0	Stage_IIB	FUNDUS_BODY	66.95	FEMALE	ASIAN	88	9.174
TCGA-CD-8532	EP	GS	Intestinal	Tubular	NA	Tubular	T3	N0	M0	Stage_IIA	GEJ_CARDIA	52.8	MALE	ASIAN	85	1.85
TCGA-CD-8534	EP	CIN	Diffuse	NA	1	Poorly_Cohesive	T3	N0	M0	Stage_IIA	ANTRUM	41.69	MALE	ASIAN	90	2.766
TCGA-CD-8535	EP	CIN	Intestinal	Tubular	NA	Tubular	T3	N2	M0	Stage_IIIA	FUNDUS_BODY	59.03	MALE	ASIAN	73	10.64
TCGA-CD-8536	EP	MSI	Mixed	NA	NA	Mixed	T3	N0	M0	Stage_IIIA	FUNDUS_BODY	74.82	MALE	ASIAN	69	30.721
TCGA-CD-A486	EP	CIN	Intestinal	NA	NA	NA	T3	N0	M0	Stage_IIA	GEJ_CARDIA	68.12	MALE	ASIAN	100	3.664
TCGA-CD-A487	EP	CIN	Mixed	NA	NA	Mixed	T3	N1	M0	Stage_IIB	ANTRUM	51.18	MALE	ASIAN	80	6.78
TCGA-CD-A489	MP	CIN	Diffuse	NA	0	Poorly_Cohesive	T3	N0	M0	Stage_IIA	ANTRUM	58.91	MALE	ASIAN	100	2.965
TCGA-CD-A48C	EP	CIN	Intestinal	NA	NA	NA	T3	N1	M0	Stage_IIB	ANTRUM	79.95	FEMALE	ASIAN	90	8.343
TCGA-CD-A4MG	EP	MSI	Intestinal	Mucinous	NA	Mucinous	T3	N0	M0	Stage_IIA	GEJ_CARDIA	76.71	MALE	ASIAN	80	97.656
TCGA-CD-A4MH	EP	CIN	Intestinal	Tubular	NA	Tubular	T3	N0	M0	Stage_IIA	ANTRUM	86.75	FEMALE	ASIAN	80	4.69
TCGA-CD-A4MI	MP	MSI	Intestinal	Tubular	NA	Tubular	T3	N1	M0	Stage_IIB	ANTRUM	62.21	MALE	ASIAN	60	35.52
TCGA-CD-A4MJ	EP	MSI	Intestinal	Tubular	NA	Tubular	T2	N0	M0	Stage_IB	FUNDUS_BODY	60.05	MALE	ASIAN	60	25.544
TCGA-CG-4301	EP	CIN	Intestinal	Tubular	NA	Tubular	T4b	N2	M1	Stage_IV	GEJ_CARDIA	75.34	FEMALE	NA	76	1.996
TCGA-CG-4304	EP	CIN	Intestinal	Papillary	NA	Papillary	T2	N0	M0	Stage_IB	GEJ_CARDIA	84.92	MALE	NA	82	2.655
TCGA-CG-4305	EP	MSI	Intestinal	Tubular	NA	Tubular	T2	N1	M0	Stage_IIA	ANTRUM	69.26	MALE	NA	76	40.792
TCGA-CG-4306	EP	MSI	Intestinal	Mucinous	NA	Mucinous	T4a	N2	M1	Stage_IV	ANTRUM	90	MALE	NA	89	39.195
TCGA-CG-4436	EP	CIN	Intestinal	Papillary	NA	Papillary	T2	N0	M0	Stage_IB	NA	57.33	MALE	NA	70	6.869
TCGA-CG-4437	EP	CIN	Intestinal	Tubular	NA	Tubular	T3	N2	M0	Stage_IIIA	GEJ_CARDIA	83.42	MALE	NA	65	19.529
TCGA-CG-4438	EP	CIN	Intestinal	Tubular	NA	Tubular	T4a	N3	M0	Stage_IIIC	ANTRUM	56.33	MALE	NA	85	5.375
TCGA-CG-4440	EP	CIN	NA	NA	NA	NA	T4a	N3	M1	Stage_IV	FUNDUS_BODY	68.92	FEMALE	NA	86	4.535
TCGA-CG-4441	EP	CIN	Intestinal	Tubular	NA	Tubular	T3	N3	M0	Stage_IIIB	FUNDUS_BODY	83.58	MALE	NA	70	4.549
TCGA-CG-4442	EP	MSI	Intestinal	Tubular	NA	Tubular	T3	N0	M0	Stage_IIA	ANTRUM	85.83	MALE	NA	76	62.217
TCGA-CG-4443	EP	CIN	Intestinal	Tubular	NA	Tubular	T1b	N0	M0	Stage_IA	FUNDUS_BODY	68.42	MALE	NA	89	3.995
TCGA-CG-4444	EP	CIN	Intestinal	Mucinous	NA	Mucinous	T3	N3	M0	Stage_IIIB	FUNDUS_BODY	76.42	MALE	NA	95	6.911
TCGA-CG-4449	MP	CIN	Intestinal	Mucinous	NA	Mucinous	T3	N2	M0	Stage_IIIA	ANTRUM	81.33	MALE	NA	57	3.591
TCGA-CG-4462	MP	GS	Diffuse	NA	1	Poorly_Cohesive	T3	N3	M1	Stage_IV	ANTRUM	72.58	FEMALE	NA	82	2.863
TCGA-CG-4465	EP	MSI	Diffuse	NA	0	Poorly_Cohesive	T4b	N3	M1	Stage_IV	ANTRUM	69.09	FEMALE	NA	80	24.26
TCGA-CG-4466	EP	CIN	Intestinal	Papillary	NA	Papillary	T2	N0	M0	Stage_IB	FUNDUS_BODY	81.42	FEMALE	NA	82	7.508
TCGA-CG-4469	EP	CIN	Intestinal	Tubular	NA	Tubular	T3	N3	M0	Stage_IIIB	NA	70.08	MALE	NA	87	11.529
TCGA-CG-4472	MP	CIN	Intestinal	Tubular	NA	Tubular	T4a	N2	M0	Stage_IIIB	ANTRUM	49.58	MALE	NA	85	NA
TCGA-CG-4474	EP	GS	Diffuse	NA	0	Poorly_Cohesive	T4a	N2	M1	Stage_IV	ANTRUM	67.59	FEMALE	NA	80	3.61
TCGA-CG-4475	EP	CIN	Intestinal	Mucinous	NA	Mucinous	T3	N1	M0	Stage_IIB	FUNDUS_BODY	76.84	MALE	NA	67	1.99
TCGA-CG-4476	EP	CIN	Intestinal	Tubular	NA	Tubular	T4b	N3	M0	Stage_IIIC	FUNDUS_BODY	69.83	MALE	NA	70	4.48
TCGA-CG-4477	EP	CIN	Intestinal	Tubular	NA	Tubular	T2	N0	M0	Stage_IB	GEJ_CARDIA	58.66	FEMALE	NA	74	2.556
TCGA-CG-5717	EP	GS	Diffuse	NA	1	Poorly_Cohesive	T3	N2	M0	Stage_IIIA	GEJ_CARDIA	58.75	MALE	NA	67	6.658
TCGA-CG-5718	EP	CIN	Intestinal	Tubular	NA	Tubular	T3	N2	M0	Stage_IIIA	FUNDUS_BODY	78.75	FEMALE	NA	75	3.444
TCGA-CG-5719	EP	CIN	Intestinal	Tubular	NA	Tubular	T4b	N0	M1	Stage_IV	FUNDUS_BODY	54.66	FEMALE	NA	80	3.638
TCGA-CG-5720	EP	GS	Diffuse	NA	0	Poorly_Cohesive	T3	N0	M0	Stage_IIA	GEJ_CARDIA	71.66	MALE	NA	84	3.768
TCGA-CG-5721	EP	MSI	Intestinal	Tubular	NA	Tubular	T4b	N1	M0	Stage_IIIB	FUNDUS_BODY	58.16	MALE	NA	76	158.61
TCGA-CG-5722	EP	EBV	Diffuse	NA	0	Poorly_Cohesive	T4a	N3	M1	Stage_IV	FUNDUS_BODY	67	FEMALE	NA	77	3.457
TCGA-CG-5723	EP	MSI	Diffuse	NA	0	Poorly_Cohesive	T3	N1	M0	Stage_IIB	GEJ_CARDIA	83.17	MALE	NA	52	60.463
TCGA-CG-5724	EP	CIN	Mixed	NA	NA	Mixed	T4a	N3	M1	Stage_IV	ANTRUM	59.58	MALE	NA	53	4.424
TCGA-CG-5726	EP	MSI	Intestinal	Papillary	NA	Papillary	T1b	N0	M0	Stage_IA	ANTRUM	73.92	MALE	NA	31	57.227
TCGA-CG-5732	EP	CIN	Intestinal	Papillary	NA	Papillary	T3	N3	M0	Stage_IIIB	GEJ_CARDIA	66.74	MALE	NA	88	2.697
TCGA-CG-5734	EP	GS	Intestinal	Tubular	NA	Tubular	T4a	N2	M0	Stage_IIIB	FUNDUS_BODY	68.66	MALE	NA	70	4.016
TCGA-D7-5577	EP	EBV	Intestinal	Tubular	NA	Tubular	T3	N3	M0	Stage_IIIB	FUNDUS_BODY	53.85	FEMALE	WHITE	82	4.559
TCGA-D7-5578	EP	CIN	Intestinal	Tubular	NA	Tubular	T2	N2	M0	Stage_IIB	FUNDUS_BODY	80.46	MALE	WHITE	37	9.587
TCGA-D7-6518	MP	CIN	Diffuse	NA	1	Poorly_Cohesive	T3	N3	M0	Stage_IIIB	GEJ_CARDIA	75.55	MALE	WHITE	80	3.671
TCGA-D7-6519	EP	CIN	Intestinal	Tubular	NA	Tubular	T2	N1	M0	Stage_IIA	GEJ_CARDIA	64.1	FEMALE	WHITE	83	2.29
TCGA-D7-6520	EP	CIN	Intestinal	Tubular	NA	Tubular	T3	N3	M0	Stage_IIIB	ANTRUM	53.3	MALE	WHITE	82	2.486
TCGA-D7-6521	EP	CIN	Diffuse	NA	0	Poorly_Cohesive	T3	N3	M0	Stage_IIIB	FUNDUS_BODY	65.1	MALE	WHITE	87	3.163
TCGA-D7-6522	MP	GS	Diffuse	NA	1	Poorly_Cohesive	T2	N0	M0	Stage_IB	ANTRUM	58.77	MALE	WHITE	62	2.907
TCGA-D7-6524	EP	GS	Diffuse	NA	0	Poorly_Cohesive	T3	N2	M0	Stage_IIIA	ANTRUM	53.47	MALE	WHITE	82	4.018
TCGA-D7-6525	EP	CIN	Intestinal	Tubular	NA	Tubular	T3	N2	M0	Stage_IIIA	GEJ_CARDIA	58.11	MALE	WHITE	73	6.489
TCGA-D7-6526	EP	CIN	Intestinal	Tubular	NA	Tubular	T3	N2	M0	Stage_IIIA	ANTRUM	67.02	FEMALE	WHITE	77	8.152
TCGA-D7-6527	EP	CIN	Intestinal	Papillary	NA	Papillary	T2	N1	M0	Stage_IIA	GEJ_CARDIA	62.4	MALE	WHITE	81	8.72
TCGA-D7-6528	EP	CIN	Intestinal	Tubular	NA	Tubular	T3	N0	M0	Stage_IIA	FUNDUS_BODY	70.68	FEMALE	WHITE	55	13.22
TCGA-D7-6815	EP	CIN	Intestinal	Tubular	NA	Tubular	T2	N2	M0	Stage_IIB	FUNDUS_BODY	70.67	FEMALE	WHITE	76	5.44
TCGA-D7-6817	EP	CIN	Intestinal	Tubular	NA	Tubular	T3	N3	M0	Stage_IIIB	FUNDUS_BODY	63.36	MALE	WHITE	83	3.378
TCGA-D7-6818	MP	CIN	Intestinal	Tubular	NA	Tubular	T3	N3	M0	Stage_IIIB	FUNDUS_BODY	53.09	MALE	WHITE	86	5.725
TCGA-D7-6820	EP	CIN	Intestinal	Tubular	NA	Tubular	T2	N2	M0	Stage_IIB	FUNDUS_BODY	64.3	MALE	WHITE	78	3.728
TCGA-D7-6822	EP	CIN	Intestinal	Tubular	NA	Tubular	T3	N0	M0	Stage_IIA	FUNDUS_BODY	77.25	MALE	WHITE	75	9.339
TCGA-D7-8570	EP	EBV	Intestinal	NA	NA	NA	T3	N3	M0	Stage_IIIB	GEJ_CARDIA	44.22	MALE	WHITE	100	4.577
TCGA-D7-8572	MP	GS	Intestinal	Papillary	NA	Papillary	T2	N0	M0	Stage_IB	FUNDUS_BODY	57.14	MALE	WHITE	74	6.571
TCGA-D7-8573	EP	EBV	Intestinal	Tubular	NA	Tubular	T3	N0	M0	Stage_IIA	FUNDUS_BODY	57.39	MALE	WHITE	93	3.212
TCGA-D7-8574	MP	GS	Diffuse	NA	0	Poorly_Cohesive	T2	N3	M0	Stage_IIIA	ANTRUM	72.79	MALE	WHITE	70	1.191
TCGA-D7-8575	EP	CIN	Mixed	NA	NA	Mixed	T3	N2	M0	Stage_IIIA	FUNDUS_BODY	75.87	MALE	WHITE	99	2.092
TCGA-D7-8576	EP	CIN	Mixed	NA	NA	Mixed	T3	N3	M0	Stage_IIIB	ANTRUM	54.8	FEMALE	WHITE	100	2.356
TCGA-D7-8578	EP	CIN	Intestinal	Tubular	NA	Tubular	T3	N0	M0	Stage_IIA	ANTRUM	72.88	MALE	WHITE	75	2.003
TCGA-D7-8579	MP	GS	Intestinal	NA	NA	NA	T2	N2	M0	Stage_IIB	ANTRUM	66.04	FEMALE	WHITE	100	4.074
TCGA-D7-A4YT	EP	CIN	Intestinal	Tubular	NA	Tubular	T2	N0	M0	Stage_IB	GEJ_CARDIA	56.79	MALE	WHITE	60	10.748
TCGA-D7-A4YU	EP	CIN	Intestinal	Tubular	NA	Tubular	T3	N3	M0	Stage_IIIB	FUNDUS_BODY	73.32	MALE	WHITE	40	8.139
TCGA-D7-A4YV	EP	MSI	Diffuse	NA	1	Poorly_Cohesive	T3	N1	M0	Stage_IIB	ANTRUM	69.6	FEMALE	WHITE	65	32.148
TCGA-D7-A4YX	EP	EBV	Intestinal	Papillary	NA	Papillary	T3	N1	M0	Stage_IIB	FUNDUS_BODY	63.65	MALE	WHITE	60	3.187
TCGA-D7-A4YY	EP	MSI	Intestinal	Tubular	NA	Tubular	T3	N3	M0	Stage_IIIB	ANTRUM	61.02	MALE	WHITE	65	18.376
TCGA-D7-A4Z0	EP	GS	Diffuse	NA	1	Poorly_Cohesive	T2	N2	M0	Stage_IIB	ANTRUM	60.58	FEMALE	WHITE	25	11.13
TCGA-EQ-8122	EP	CIN	Intestinal	Papillary	NA	Papillary	T3	N1	M0	Stage_IIB	ANTRUM	71.97	FEMALE	WHITE	62	7.062
TCGA-EQ-A4SO	EP	CIN	Intestinal	Papillary	NA	Papillary	T4b	N1	M0	Stage_IIIB	ANTRUM	70.9	MALE	WHITE	100	7.816
TCGA-F1-6177	EP	MSI	Intestinal	Tubular	NA	Tubular	T1b	N1	M0	Stage_IB	ANTRUM	90	MALE	BLACK_OR_AFRICAN_AMERICAN	88	54.994
TCGA-F1-6874	EP	MSI	Intestinal	Tubular	NA	Tubular	T2	N0	M0	Stage_IB	GEJ_CARDIA	79.63	MALE	WHITE	82	32.796
TCGA-F1-6875	EP	CIN	Intestinal	Tubular	NA	Tubular	T2	N0	M0	Stage_IB	ANTRUM	79.97	MALE	BLACK_OR_AFRICAN_AMERICAN	99	3.451
TCGA-F1-A448	EP	MSI	Intestinal	Mucinous	NA	Mucinous	T3	N3	M0	Stage_IIIB	ANTRUM	70.76	MALE	WHITE	100	22.252
TCGA-FP-7735	EP	CIN	Intestinal	Papillary	NA	Papillary	T2	N0	M0	Stage_IB	FUNDUS_BODY	77.25	MALE	BLACK_OR_AFRICAN_AMERICAN	85	2.621
TCGA-FP-7829	EP	CIN	Intestinal	Tubular	NA	Tubular	T3	N1	M0	Stage_IIB	GEJ_CARDIA	69.91	MALE	WHITE	90	9.616
TCGA-FP-7916	EP	EBV	Mixed	NA	NA	Mixed	T4a	N3	M1	Stage_IV	ANTRUM	78	MALE	ASIAN	65	3.912
TCGA-FP-7998	MP	EBV	NA	NA	NA	NA	T4a	N3	M0	Stage_IIIC	FUNDUS_BODY	77.49	MALE	WHITE	0	2.952
TCGA-FP-8099	EP	CIN	Mixed	NA	NA	Mixed	T3	N0	M0	Stage_IIA	GEJ_CARDIA	79.75	MALE	WHITE	98	5.269
TCGA-FP-8209	MP	GS	Intestinal	Tubular	NA	Tubular	T2	N0	M0	Stage_IB	ANTRUM	49.75	MALE	WHITE	30	0.035
TCGA-FP-8210	MP	GS	Diffuse	NA	0	Poorly_Cohesive	T4a	N2	M0	Stage_IIIB	ANTRUM	48.08	MALE	ASIAN	49	0.231
TCGA-FP-8211	EP	CIN	Intestinal	Tubular	NA	Tubular	T3	N1	M0	Stage_IIB	GEJ_CARDIA	62.83	MALE	WHITE	73	3.809
TCGA-FP-8631	EP	CIN	Intestinal	Tubular	NA	Tubular	T3	N2	M0	Stage_IIIA	GEJ_CARDIA	68.17	MALE	WHITE	100	3.625
TCGA-FP-A4BE	EP	MSI	Intestinal	Tubular	NA	Tubular	T4a	N0	M0	Stage_IIB	FUNDUS_BODY	55.16	MALE	BLACK_OR_AFRICAN_AMERICAN	93	57.245
TCGA-HF-7132	EP	MSI	Intestinal	Mucinous	NA	Mucinous	T3	N1	M0	Stage_IIB	ANTRUM	NA	MALE	NA	81	46.026
TCGA-HF-7133	EP	CIN	Intestinal	Mucinous	NA	Mucinous	T3	N3	M0	Stage_IIIB	GEJ_CARDIA	NA	FEMALE	NA	99	2.848
TCGA-HF-7136	EP	CIN	Intestinal	Tubular	NA	Tubular	T4a	N1	M0	Stage_IIIA	GEJ_CARDIA	NA	MALE	NA	98	3.256
TCGA-HU-8602	EP	MSI	Intestinal	NA	NA	NA	T4a	N0	M0	Stage_IIB	ANTRUM	58.92	FEMALE	ASIAN	95	57.586
TCGA-HU-8604	MP	CIN	Intestinal	Tubular	NA	Tubular	T3	N0	M0	Stage_IIA	ANTRUM	82.62	FEMALE	ASIAN	75	7.946
TCGA-HU-8608	EP	EBV	Intestinal	NA	NA	NA	T4a	N2	M0	Stage_IIIB	FUNDUS_BODY	70.61	MALE	ASIAN	95	3.289
TCGA-HU-8610	EP	CIN	Intestinal	Tubular	NA	Tubular	T1b	N0	M0	Stage_IA	FUNDUS_BODY	75.55	MALE	ASIAN	60	2.316
TCGA-HU-A4G2	EP	EBV	Intestinal	Tubular	NA	Tubular	T3	N1	M0	Stage_IIB	ANTRUM	45.97	MALE	ASIAN	80	1.858
TCGA-HU-A4G3	EP	GS	Intestinal	Tubular	NA	Tubular	T2	N2	M0	Stage_IIB	ANTRUM	54.93	MALE	ASIAN	87	4.084
TCGA-HU-A4G6	EP	EBV	Intestinal	Tubular	NA	Tubular	T1b	N0	M0	Stage_IA	GEJ_CARDIA	74.49	MALE	ASIAN	99	3.363
TCGA-HU-A4G8	EP	MSI	Intestinal	Tubular	NA	Tubular	T3	N1	M0	Stage_IIB	ANTRUM	71.88	FEMALE	ASIAN	65	54.377
TCGA-HU-A4G9	EP	MSI	Intestinal	Tubular	NA	Tubular	T1a	N0	M0	Stage_IA	FUNDUS_BODY	67.77	FEMALE	ASIAN	94	33.146
TCGA-HU-A4GC	EP	CIN	Intestinal	Tubular	NA	Tubular	T4a	N2	M0	Stage_IIIB	ANTRUM	74.65	MALE	ASIAN	65	6.725
TCGA-HU-A4GF	EP	CIN	Intestinal	Tubular	NA	Tubular	T3	N0	M0	Stage_IIA	ANTRUM	69.06	MALE	ASIAN	100	5.164
TCGA-HU-A4GH	EP	CIN	Intestinal	Papillary	NA	Papillary	T1b	N0	M0	Stage_IA	FUNDUS_BODY	75.22	MALE	ASIAN	85	29.09
TCGA-HU-A4GN	EP	MSI	Intestinal	Tubular	NA	Tubular	T2	N1	M0	Stage_IIA	ANTRUM	61.02	MALE	ASIAN	100	42.056
TCGA-HU-A4GP	EP	CIN	Intestinal	Tubular	NA	Tubular	T2	N1	M0	Stage_IIA	ANTRUM	62.18	FEMALE	ASIAN	15	7.152
TCGA-HU-A4GT	EP	MSI	Intestinal	Tubular	NA	Tubular	T3	N0	M0	Stage_IIA	ANTRUM	71.82	FEMALE	ASIAN	70	64.587
TCGA-HU-A4GU	EP	MSI	Intestinal	Tubular	NA	Tubular	T3	N1	M0	Stage_IIB	ANTRUM	73.99	MALE	ASIAN	85	56.094
TCGA-HU-A4GX	EP	MSI	Intestinal	Tubular	NA	Tubular	T4b	N2	M0	Stage_IIIC	FUNDUS_BODY	70.95	FEMALE	ASIAN	61	42.331
TCGA-HU-A4GY	MP	GS	Diffuse	NA	0	Poorly_Cohesive	T4	N1	M0	Stage_IIIA	ANTRUM	76.97	FEMALE	ASIAN	45	2.543
TCGA-HU-A4H0	EP	EBV	Diffuse	NA	0	Poorly_Cohesive	T4a	N3	M0	Stage_IIIC	FUNDUS_BODY	72.05	MALE	ASIAN	95	7.377
TCGA-HU-A4H2	EP	CIN	Intestinal	Tubular	NA	Tubular	T3	N3	M0	Stage_IIIB	ANTRUM	58.85	FEMALE	ASIAN	43	6.42
TCGA-HU-A4H3	EP	MSI	Diffuse	NA	1	Poorly_Cohesive	T4a	N3	M0	Stage_IIIC	FUNDUS_BODY	56.92	FEMALE	ASIAN	38	35.933
TCGA-HU-A4H4	EP	MSI	Intestinal	Tubular	NA	Tubular	T2	N2	M0	Stage_IIB	ANTRUM	53.84	FEMALE	ASIAN	60	25.559
TCGA-HU-A4H5	EP	CIN	Intestinal	Papillary	NA	Papillary	T2	N0	M0	Stage_IB	FUNDUS_BODY	71.82	MALE	ASIAN	30	9.931
TCGA-HU-A4H6	EP	CIN	Intestinal	Tubular	NA	Tubular	T3	N2	M0	Stage_IIIA	ANTRUM	72.4	FEMALE	ASIAN	100	3.399
TCGA-HU-A4H8	EP	MSI	Intestinal	Tubular	NA	Tubular	T1b	N1	M0	Stage_IB	ANTRUM	77.46	MALE	ASIAN	80	47.102
TCGA-HU-A4HD	EP	CIN	Intestinal	Tubular	NA	Tubular	T3	N2	M0	Stage_IIIA	ANTRUM	73.1	MALE	ASIAN	80	7.067
TCGA-IN-7806	EP	CIN	Intestinal	Tubular	NA	Tubular	T3	N1	M0	Stage_IIB	GEJ_CARDIA	50.39	MALE	WHITE	74	2.997
TCGA-IN-7808	EP	CIN	Diffuse	NA	1	Poorly_Cohesive	T4a	N3	M1	Stage_IV	GEJ_CARDIA	59.05	MALE	WHITE	95	4.203
TCGA-IN-8462	EP	CIN	Mixed	NA	NA	Mixed	T2	N1	M0	Stage_IIA	GEJ_CARDIA	80.06	MALE	WHITE	72	4.667
TCGA-IN-8663	EP	CIN	Diffuse	NA	0	Poorly_Cohesive	T2	N3	M0	Stage_IIIA	GEJ_CARDIA	68.92	MALE	WHITE	92	6.51
TCGA-IP-7968	EP	CIN	Intestinal	Tubular	NA	Tubular	T3	N2	M0	Stage_IIIA	GEJ_CARDIA	74.24	MALE	WHITE	100	4.525

## Sheet: Chemo
Patients_ID	Subgroup	Sex	Age	Location	Lauren	AJCC6	M.stage	Death (1=yes, 0=no)	OS.m	Recurrence (1=yes, 0=no)	RFS.m	CTX (1 = yes)
KG001C	EP	M	72	antrum	intestinal	IV	0	0	72.97	0	72.97	1
KG004C	MP	M	41	body	diffuse	IV	0	0	73.2	0	73.2	1
KG005C	MP	M	64	fundus	intestinal	III	0	0	49.53	0	49.53	0
KG006C	EP	M	71	antrum	intestinal	III	0	0	49.27	0	49.27	1
KG013C	MP	F	45	antrum	intestinal	III	0	1	39.37	1	2.17	1
KG015C	EP	M	63	antrum	diffuse	III	0	0	38.23	0	38.23	1
KG018C	EP	M	76	antrum	diffuse	IV	0	1	4.63	1	4	0
KG020C	EP	F	44	cardia	intestinal	II	0	0	38.97	0	38.97	1
KG023C	EP	M	56	antrum	intestinal	IV	0	1	34.57	1	17.9	1
KG027C	MP	M	37	body	intestinal	III	0	1	14.07	1	12.93	1
KG033C	EP	M	65	antrum	intestinal	IV	0	0	67.87	0	67.87	1
KG035C	EP	M	58	antrum	intestinal	IV	0	0	37.1	0	37.1	1
KG037C	EP	M	54	antrum	diffuse	II	0	0	7.7	0	7.7	1
KG038C	EP	M	71	cardia	intestinal	IV	0	0	55.73	0	55.73	1
KG042C	EP	M	53	antrum	intestinal	II	0	0	6.4	0	6.4	1
KG043C	EP	M	74	antrum	intestinal	IV	0	0	40.73	0	40.73	1
KG045C	EP	M	38	body	mixed	III	0	0	37.9	0	37.9	1
KG046C	MP	M	59	antrum	mixed	IV	0	1	11.4	1	7.17	1
KG047C	EP	M	76	body	intestinal	III	0	1	13.6	1	8.23	0
KG048C	EP	M	65	antrum	diffuse	IV	0	1	2.3	1	1.5	0
KG049C	EP	M	53	body	diffuse	III	0	0	14.4	0	14.4	1
KG050C	EP	M	74	antrum	intestinal	IV	0	1	13.07	1	3.67	1
KG052C	MP	M	67	cardia	intestinal	III	0	1	12.83	1	10.47	0
KG054C	EP	M	74	antrum	intestinal	IV	0	0	37.07	0	37.07	1
KG055C	MP	F	52	body	diffuse	IV	0	0	4	0	4	1
KG056C	EP	M	60	antrum	diffuse	IV	0	1	13.97	1	13.23	1
KG057C	EP	F	50	body	diffuse	III	0	0	36.83	1	24.63	1
KG058C	EP	M	71	antrum	diffuse	III	0	1	8.37	0	8.37	1
KG060C	MP	M	62	antrum	intestinal	III	0	0	46.87	0	46.87	1
KG061C	MP	M	66	antrum	diffuse	IV	0	0	15.13	0	15.13	1
KG062C	EP	M	67	cardia	intestinal	IV	0	1	20.33	1	13.5	1
KG063C	EP	M	57	body	diffuse	III	0	0	48.1	0	48.1	1
KG065C	EP	M	72	antrum	intestinal	III	0	0	36.67	0	36.67	1
KG067C	EP	F	68	antrum	intestinal	III	0	0	30.63	0	30.63	1
KG070C	EP	F	78	antrum	diffuse	III	0	1	27.17	1	26.8	0
KG071C	EP	M	51	antrum	diffuse	III	0	0	0.4	0	0.4	0
KG072C	EP	M	55	antrum	intestinal	III	0	0	48.33	1	13.87	1
KG073C	MP	F	63	body	intestinal	II	0	1	26.23	1	25.23	0
KG074C	MP	M	55	antrum	intestinal	III	0	0	57.3	1	5.9	1
KG075C	EP	M	52	antrum	intestinal	IV	0	0	23.6	0	23.6	1
KG076C	EP	M	78	antrum	intestinal	IV	0	0	55.67	0	55.67	1
KG078C	EP	M	69	body	intestinal	II	0	0	55.73	0	55.73	1
KG079C	MP	M	58	antrum	intestinal	II	0	1	10	1	7.23	0
KG080C	EP	M	45	antrum	intestinal	IV	0	1	17.17	1	13.07	1
KG081C	EP	M	46	antrum	intestinal	III	0	0	65.8	0	65.8	1
KG082C	MP	F	51	antrum	diffuse	IV	0	1	4.53	0	4.53	1
KG084C	EP	F	63	antrum	intestinal	II	0	0	59.77	0	59.77	1
KG087C	EP	M	83	body	intestinal	II	0	0	61.6	0	61.6	1
KG088C	EP	M	59	antrum	intestinal	II	0	0	59.87	0	59.87	0
KG089C	MP	M	60	body	intestinal	III	0	0	70.83	1	64.6	1
KG090C	EP	F	77	antrum	intestinal	II	0	0	56.27	0	56.27	0
KG091C	EP	M	60	body	intestinal	II	0	1	14.5	1	10.37	1
KG092C	MP	M	50	antrum	diffuse	II	0	0	31.13	0	31.13	1
KG093C	MP	M	79	antrum	diffuse	IV	0	1	4.77	0	4.77	0
KG094C	EP	M	46	antrum	intestinal	II	0	0	60.7	0	60.7	1
KG097C	MP	M	69	antrum	diffuse	II	0	0	60.9	0	60.9	1
KG098C	MP	M	74	cardia	intestinal	IV	0	1	33.8	1	14.77	1
KG099C	EP	F	50	body	diffuse	III	0	0	52.1	0	52.1	1
KG100C	EP	M	36	antrum	diffuse	IV	0	0	51.83	0	51.83	1
KG101C	EP	F	46	antrum	intestinal	IV	0	0	49.6	0	49.6	0
KG102C	MP	M	69	antrum	diffuse	IV	0	0	53.8	0	53.8	0
KG103C	EP	M	49	body	intestinal	III	0	0	52.73	0	52.73	1
KG104C	EP	F	60	body	diffuse	III	0	1	25.87	1	25.87	1
KG105C	EP	M	63	antrum	intestinal	III	0	0	15.13	0	15.13	1
KG107C	EP	F	41	body	intestinal	III	0	1	17.53	1	7.57	1
KG108C	EP	F	75	antrum	intestinal	IV	0	1	10.83	1	8.63	0
KG109C	MP	F	76	antrum	diffuse	IV	0	1	7.23	1	6.9	1
KG110C	EP	M	51	antrum	intestinal	IV	0	1	21.77	1	21.47	0
KG111C	EP	M	50	antrum	intestinal	II	0	0	52.03	0	52.03	1
KG112C	EP	M	48	body	intestinal	IV	0	0	22.37	0	22.37	1
KG113C	EP	M	63	antrum	intestinal	II	0	0	22.87	0	22.87	0
KG114C	EP	F	67	body	intestinal	III	0	1	22.07	1	38.37	1
KG116C	EP	M	73	antrum	intestinal	II	0	0	48.4	0	48.4	1
KG117C	MP	M	73	body	diffuse	II	0	1	8.27	1	6.1	1
KS007	EP	F	66	antrum	mixed	II	0	0	47	0	47	0
KS009	EP	F	31	antrum	intestinal	III	0	0	70	0	43	1
KS011	MP	M	63	antrum	intestinal	IV	0	1	5	1	5	1
KS013	EP	M	49	antrum	intestinal	III	0	1	32	1	32	1
KS017	MP	M	67	entire	intestinal	III	0	1	20	1	20	1
KS025	EP	F	58	antrum	intestinal	II	0	0	72	0	62	1
KS031	EP	M	55	body	intestinal	II	0	0	69	0	63	0
KS033	MP	F	35	body	intestinal	III	0	0	70	0	70	1
KS035	EP	M	68	fundus	intestinal	II	0	0	66	1	48	0
KS041	MP	F	54	antrum	intestinal	III	0	1	11	1	11	1
KS047	EP	M	65	antrum	intestinal	IV	0	1	5	1	4	0
KS051	EP	F	68	antrum	intestinal	III	0	1	56	1	56	1
KS053	MP	F	54	body	intestinal	IV	0	1	38	1	37	1
KS081	MP	F	67	antrum	intestinal	III	0	1	29	1	28	0
KS087	MP	M	68	body	intestinal	IV	0	1	14	1	13	0
KS091	MP	M	38	antrum	diffuse	II	0	1	23	1	23	1
KS093	EP	M	63	body	intestinal	II	0	1	10	1	10	1
KS095	EP	M	65	body	intestinal	III	0	1	10	1	10	1
KS099	EP	M	49	antrum	intestinal	III	0	1	85	1	84	1
KS115	EP	F	48	fundus	intestinal	III	0	0	100	0	33	1
KS121	MP	M	53	antrum	intestinal	III	0	1	31	1	31	1
KS123	EP	M	60	antrum	intestinal	III	0	0	127	1	105	1
KS135	MP	M	70	body	intestinal	III	0	1	9	1	9	0
KS139	EP	M	47	antrum	diffuse	III	0	1	47	1	34	1
KS145	EP	M	56	body	intestinal	III	0	0	126	0	112	1
KS147	MP	M	62	antrum	intestinal	III	0	0	124	1	86	1
KS149	EP	M	74	antrum	intestinal	III	0	1	17	1	13	0
KS163	EP	F	42	fundus	intestinal	III	0	1	34	1	33	1
KS165	EP	M	57	antrum	intestinal	II	0	0	138	0	104	1
KS167	EP	F	53	entire	diffuse	III	0	1	20	1	20	0
KS173	EP	F	43	antrum	intestinal	II	0	0	93	0	93	1
KS175	MP	F	30	body	diffuse	III	0	1	17	1	17	1
KS179	EP	M	66	fundus	mixed	III	0	1	25	1	23	0
KS181	EP	F	34	antrum	NA	II	0	0	40	0	41	1
KS183	EP	F	44	body	intestinal	III	0	0	139	0	139	1
KS185	EP	M	52	antrum	intestinal	III	0	1	36	1	35	0
KS191	MP	M	71	antrum	intestinal	III	0	1	98	1	98	1
KS193	MP	M	67	fundus	intestinal	III	0	1	13	1	13	1
KS195	EP	M	69	body	intestinal	II	0	1	24	1	24	0
KS197	MP	F	52	body	intestinal	II	0	0	44	0	44	0
KS203	MP	F	73	body	intestinal	III	0	1	40	1	40	0
KS205	MP	M	55	antrum	intestinal	II	0	0	93	0	93	0
KS209	MP	M	54	fundus	intestinal	II	0	0	87	0	79	0
KS211	MP	M	48	antrum	intestinal	III	0	1	26	1	26	1
KS219	EP	M	47	antrum	intestinal	II	0	0	110	0	110	0
KS225	MP	M	67	antrum	mixed	IV	0	1	9	1	9	0
KS227	MP	F	51	body	intestinal	III	0	1	32	1	31	1
KS229	EP	F	63	antrum	intestinal	IV	0	1	39	1	38	0
KS231	MP	M	66	fundus	intestinal	II	0	1	8	1	7	0
KS233	MP	M	58	body	mixed	IV	0	1	5	1	4	1
KS259	EP	M	55	body	NA	III	0	1	54	0	135	1
KS263	EP	F	70	antrum	intestinal	IV	0	0	9	0	9	0
KS265	EP	M	60	antrum	intestinal	III	0	0	104	0	104	0
KS267	MP	M	61	body	intestinal	III	0	0	119	0	85	0
KS271	EP	M	41	body	NA	II	0	0	2	0	2	1
KS279	MP	F	58	antrum	intestinal	III	0	1	8	1	8	0
KS281	EP	F	53	fundus	diffuse	II	0	0	87	1	87	0
KS285	MP	F	55	fundus	mixed	III	0	0	52	0	52	1
KS289	EP	F	67	antrum	intestinal	III	0	1	22	1	22	0
KS297	EP	F	62	antrum	NA	III	0	0	33	0	33	1
KS299	MP	F	52	body	diffuse	III	0	1	17	1	7	0
KS401	MP	M	40	body	intestinal	II	0	1	39	1	39	1
YG03T	EP	M	75	NA	NA	II	0	0	101	0	101	1
YG04T	MP	F	64	antrum	diffuse	IV	0	1	38	1	30	1
YG06T	EP	M	51	body	diffuse	III	0	0	94	0	94	1
YG08T	EP	M	62	antrum	diffuse	III	0	1	28	1	13	1
YG12T	EP	M	53	cardia	intestinal	III	0	1	58	1	40	1
YG13T	EP	M	74	body	diffuse	IV	0	1	17	1	10	1
YG15T	EP	M	66	body	diffuse	II	0	0	90	0	90	1
YG16T	EP	M	69	body	intestinal	III	0	0	90	0	90	1
YG17T	EP	M	63	cardia	diffuse	III	0	0	93	0	93	1
YG19T	EP	M	58	antrum	intestinal	III	0	0	97	0	97	1
YG20T	EP	F	70	cardia	diffuse	II	0	0	90	0	90	1
YG26T	EP	M	78	body	diffuse	III	0	1	40	0	40	1
YG27T	EP	F	69	antrum	diffuse	III	0	0	90	0	90	1
YG29T	EP	F	67	body	intestinal	III	0	1	32	1	26	1
YG31T	EP	M	69	antrum	mixed	II	0	0	89	0	89	1
YG32T	EP	F	34	body	diffuse	III	0	0	96	0	96	1
YG34T	MP	M	37	body	diffuse	II	0	0	96	0	96	1
YG35T	EP	M	56	body	intestinal	III	0	1	39	1	34	1
YG36T	EP	F	76	body	diffuse	IV	0	0	89	1	6	1
YG39T	MP	M	69	antrum	intestinal	IV	0	1	26	1	23	1
YG40T	EP	M	60	antrum	mixed	II	0	0	88	0	88	1
YG41T	EP	M	52	body	mixed	II	0	0	88	1	5	1
YG44T	EP	M	58	NA	NA	II	0	0	88	0	88	1
YG46T	EP	F	39	antrum	intestinal	III	0	1	60	1	38	1
YG47T	EP	F	57	antrum	intestinal	III	0	0	89	0	89	1
YG48T	EP	F	73	antrum	mixed	III	0	1	12	1	5	1
YG50T	EP	M	67	body	mixed	III	0	1	58	1	15	1
YG51T	MP	M	66	antrum	intestinal	II	0	0	96	0	96	1
YG52T	EP	M	64	entire	diffuse	IV	0	1	3	1	0	0
YG54T	EP	M	52	antrum	intestinal	II	0	0	88	0	88	1
YG55T	EP	M	46	antrum	diffuse	IV	0	0	95	0	95	1
YG56T	MP	M	76	body	diffuse	II	0	1	0	0	0	0
YG60T	EP	M	62	antrum	mixed	III	0	1	10	1	8	1
YG61T	EP	M	47	body	diffuse	III	0	0	95	0	95	1
YG62T	EP	M	61	body	mixed	III	0	0	87	0	87	1
YG64T	EP	M	51	antrum	diffuse	II	0	0	87	0	87	1
YG65T	MP	F	80	antrum	mixed	III	0	1	33	0	33	0
YG66T	MP	F	43	antrum	intestinal	IV	0	1	50	1	49	1
YG67T	EP	M	60	body	intestinal	III	0	1	63	1	61	1
YG68T	EP	M	55	body	diffuse	III	0	0	91	1	42	1
YG69T	MP	M	72	body	intestinal	III	0	1	11	1	7	0
YG70T	MP	M	56	antrum	diffuse	III	0	0	96	1	89	1
YG73T	EP	F	71	body	diffuse	III	0	1	20	1	3	1
YG75T	EP	M	67	antrum	diffuse	IV	0	1	19	1	12	1
